# Supplementary material for: Genomic signatures of natural selection at phenology-related genes in a widely distributed tree species Fagus sylvatica L
Source: BMC Genomics. 2021 Jul 31;22:583. doi: 10.1186/s12864-021-07907-5 (PMC8325806; doi:10.1186/s12864-021-07907-5)
Supplement: Supplementary file 2 — Additional file 2: Figure S1. Distribution of coefficients of three first principal components (PC1, PC2, PC3) determined based on 19 bioclimatic variables. Figure S2. Graphical method (as in Evanno et al. 2005) allowing for detection of the number of groups K using (A) ΔK and (B) the rate of change of the likelihood distribution (mean log-likelihood values). Figure S3. Bar plot of admixture proportions of individuals, inferred using K = 3 based on 2909 SNP loci. Individual’s proportions (q-values) are sorted within each cluster (cluster K1 – red, K2 – blue, K3 - green. Figure S4. Geographical distribution of European beech clusters according to the K = 3 model in STRUCTURE. Figure S5. Relationships between additive individual polygenic scores based on all 201 outlier markers and each of the explanatory variables: geographic (longitude, latitude, altitude), climate (PC1, PC2, PC3) and phenotypic (spring phenology, autumn phenology, height, survival). The solid line represents the regression line of the linear model. Figure S6. Relationships between additive individual polygenic scores based on all 201 outlier markers and each of the explanatory variables: geographic (longitude, latitude, altitude), climate (PC1, PC2, PC3) and phenotypic (spring phenology, autumn phenology, height, survival). The solid line represents the regression line of the quadratic model. [file 12864_2021_7907_MOESM1_ESM.xlsx]

## Sheet: Table S1
Table S1. Description of sampled populations.
Population ID	Population	Individuals per population	Longitude	Latitude	Altitude*	Spring phenology*	Autumn phenology*	Height*	Survival*	PC1	PC2	PC3
1	Beius-Bihor	2	22°16'02"	46°41'01"	265	0.22	-0.87	0.56	0.76	-1.65067	-1.79469	3.84822
2	Bovenden	2	9°49'53"	51°29'41"	375	0.06	-0.66	-0.36	0.67	2.06714	-0.558639	-0.193456
3	BPN I	2	22°34'44"	49°07'01"	810	0.93	-0.02	-0.65	-0.11	-1.72074	4.90811	-2.00379
4	BPN II	2	22°34'44"	46°07'01"	860	-0.1	0.4	-0.6	-0.81	-1.72074	4.90811	-2.00379
5	Brzeziny	2	19°36'04"	51°50'11"	225	-0.65	-1.08	0.08	1.14	-4.12423	-0.994422	0.255159
6	Dillenburg	2	10°30'00"	51°19'59"	500	0.77	-0.66	-0.45	-0.65	3.0919	-1.03034	-0.825904
7	Ebeleben	2	14°15'01"	48°51'00"	315	0.06	0.62	-0.97	-0.98	1.61031	-0.166132	-0.976507
8	Elmstein-Süd	2	7°57'00"	49°22'00"	405	-1.91	-1.93	0.22	-0.11	2.25396	-1.50744	0.368424
9	Forêt de Planoise	2	4°21'59"	46°52'59"	535	0.22	-1.08	2.25	1	3.5592	-1.17766	0.262834
10	Verrières-du-Grosbois	2	6°15'00"	47°12'00"	600	1.05	0.83	0.03	-0.98	6.71209	4.0709	0.194557
11	Forêt des Colettes	1	2°56'59"	46°10'59"	575	-0.33	-0.02	1.62	-0.18	3.64055	-0.583952	2.91248
12	Fântânele (Bacău)	2	26°27'59"	46°25'00"	540	1.09	1.68	0.48	0.9	-4.35673	-0.387832	2.15246
13	Glorup	2	10°40'52"	55°11'05"	70	0.06	3.16	-0.36	-2.29	1.26045	-3.66826	-4.21987
14	Grassten	2	9°34'59"	54°55'00"	50	0.93	-1.08	-0.2	-0.11	2.40404	-1.58288	-2.7353
15	Gryfino	2	14°42'01"	53°19'59"	87	0.06	-0.23	-0.48	-1.75	-1.33155	-2.74189	-0.810162
16	Hasbruch	2	8°25'48"	53°07'14"	25	0.54	0.19	2.58	1	2.52965	-1.64899	-0.180722
17	Herrenberg	2	8°59'54"	48°39'57"	500	-0.49	0.19	-0.99	-0.11	1.50858	0.455844	1.03279
18	Kirchheimbolanden	2	7°59'45"	49°39'22"	400	0.93	0.4	0.54	0.43	1.69762	-2.40516	0.078064
19	Krynica	2	20°53'59"	49°25'00"	850	-0.1	1.46	-0.06	-2.69	-0.690827	7.7179	-1.8417
20	Kwidzyn	1	19°06'00"	53°38'58"	30	0.22	-0.87	2.25	0.83	-3.09027	-1.40035	-0.945337
21	Lednické Rovne	1	20°59'38"	50°50'49"	365	1.09	-1.51	0.43	1.14	-1.66361	0.800332	2.25477
22	Lesko	2	18°17'46"	49°04'56"	520	0.85	1.04	-0.5	-0.58	-3.48957	2.52999	-0.623919
23	Limitaciones	2	22°16'30"	49°28'04"	950	-1.05	1.89	-1.96	0.13	6.73571	-0.297563	2.61901
24	Lipinki	2	2°14'58"	42°49'05"	200	-0.26	-1.29	-0.18	-0.27	-1.15828	-2.37349	-0.12983
25	Lutówko	2	15°07'59"	51°37'00"	140	-2.07	-0.66	0.11	0.67	-2.92114	-1.01214	-0.880384
26	Łagów	2	17°05'00"	52°34'59"	350	0.3	-1.08	-0.53	0.1	-3.74819	1.04003	-0.398658
27	Łopuchówko	2	17°25'59"	53°28'59"	110	0.06	-0.45	0.75	0.2	-2.7285	-2.34479	0.122662
28	Medzilaborce-Koskovce	2	21°50'00"	49°16'59"	415	0.54	-0.87	0.08	-0.42	-2.68609	2.1932	0.336198
29	Milicz	2	17°15'59"	51°27'00"	230	-0.26	-0.87	0.12	-0.58	-2.42899	-1.47348	0.528154
30	Młynary	2	19°55'59"	54°00'59"	148	-0.26	-0.23	-0.06	0.36	-2.28584	-0.341437	-1.13703
31	Oderhaus	2	10°49'59"	51°40'01"	710	0.46	0.4	-1.43	-0.18	2.50637	0.746634	-1.88089
32	Osburg	4	6°49'00"	49°41'00"	540	0.77	-0.23	-0.1	-0.81	4.0238	0.181972	-1.18975
33	Osterholz-Scharmbeck	2	8°48'10"	53°13'55"	25	-0.57	1.46	-0.16	-1.12	2.28617	-1.76578	-0.0450446
34	Pniewy	2	16°19'59"	52°30'00"	95	0.38	-1.29	-0.54	1.23	-2.5787	-2.38267	0.0484054
35	Prudnik	2	17°20'51"	50°20'46"	425	0.46	0.4	0.01	0.67	-2.10062	-0.581347	0.701706
36	Rymanow	2	22°00'34"	49°35'30"	375	0.14	-0.87	0.45	-0.42	-3.57784	1.4338	0.362239
37	Seelzerthurm	2	9°42'29"	51°47'46"	326	0.93	-0.45	1.73	1.46	1.977	-1.62287	0.176333
38	Sinntal	2	9°38'30"	50°19'09"	430	-0.1	0.62	-0.31	0.36	1.40048	-0.809692	0.232244
39	Smolenice	2	17°22'21"	48°29'06"	340	1.09	1.25	0.43	1.23	-1.04219	0.503811	1.88235
40	Szczecinek	2	16°39'42"	53°40'16"	130	-3.02	-0.66	-0.53	-0.89	-2.56268	-0.924402	-0.997359
41	Trencin	2	17°59'57"	48°53'04"	250	1.33	0.83	0.31	0.53	-1.73423	-0.376336	2.49352
42	Veneto	1	12°13'00"	46°08'00"	1150	1.09	1.68	0.6	0.43	2.07	2.75069	5.13482
43	Vohenstrauss	2	12°21'19"	49°36'41"	680	1.09	-0.87	-0.15	1.14	-0.361232	0.028198	-0.92007
44	Wejherowo	2	18°06'37"	54°40'09"	60	-0.26	-0.02	0.07	-0.51	-1.43515	-2.10917	-2.48904
45	Wünnenberg Glashütte	2	8°41'06"	51°33'17"	440	-0.18	0.19	3.03	1.61	5.05797	1.45162	-2.20027
46	Zamutov	2	21°31'39"	48°54'43"	535	1.4	0.46	1.02	0.67	-2.29402	1.70376	1.14143
47	Zwiesel	2	13°15'26"	49°00'36"	755	1.01	-0.02	-1.84	-0.04	1.08965	2.63892	0.489942
*data from Barzdajn & Rzeznik (2002)

## Sheet: Table S2
Table S2. List of 485 candidate genes and their functional annotations.
ContigName	ContigLength	topnrMatch	topnrEvalue	Uniprotmatch	%_identity	evalue	ID	Description	KEGG	KEGGKO	GO	GOBP	GOMF	GOCC	Keywords	Reference	Species	Factor
fagus_sylvatica_MIRA_assembly_2_c1007	1705	hypothetical protein CMV_008175 [Castanea mollissima]	0	Q84P52	81.11	0.0	GATP3_SOLLC	Gamma aminobutyrate transaminase 3, chloroplastic			GO:0009507 // GO:0003867 // GO:0034387 // GO:0004015 // GO:0102351 // GO:0030170 // GO:0009102 // GO:0009448	biotin biosynthetic process (GO:0009102);gamma-aminobutyric acid metabolic process (GO:0009448);	4-aminobutyrate transaminase activity (GO:0003867);4-aminobutyrate (GO:0034387);adenosylmethionine-8-amino-7-oxononanoate transaminase activity (GO:0004015);gamma-aminobutyrate transaminase (glyoxylate dependent) activity (GO:0102351);pyridoxal phosphate binding (GO:0030170);	chloroplast (GO:0009507);	Aminotransferase;Chloroplast;Plastid;Pyridoxal phosphate;Reference proteome;Transferase;Transit peptide.;	Carsjens et al. (2014)	F. sylvatica	drought
fagus_sylvatica_MIRA_assembly_2_c10172	401	PREDICTED: dof zinc finger protein DOF3.4-like, partial [Juglans regia]	1.86858e-51	Q9FGD6	75.56	1e-40	DOF58_ARATH	Dof zinc finger protein DOF5.8	ath:AT5G66940		GO:0005634 // GO:0003700 // GO:0000976 // GO:0008270 // GO:0006355	regulation of transcription, DNA-templated (GO:0006355);	DNA-binding transcription factor activity (GO:0003700);transcription regulatory region sequence-specific DNA binding (GO:0000976);zinc ion binding (GO:0008270);	nucleus (GO:0005634);	DNA-binding;Metal-binding;Nucleus;Reference proteome;Transcription;Transcription regulation;Zinc;Zinc-finger.;	Lesur et al. (2015)	F. sylvatica	bud dormancy
fagus_sylvatica_MIRA_assembly_2_c10360	265	hypothetical protein CMV_015891 [Castanea mollissima]	2.61772e-09	A0A2N9IGS6	100.00	1e-20	A0A2N9IGS6_FAGSY	Endo-1,3(4)-beta-glucanase {ECO:0000256|ARBA:ARBA00012599}			GO:0052861 // GO:0052862 // GO:0008152	metabolic process (GO:0008152);	glucan endo-1,3-beta-glucanase activity, C-3 substituted reducing group (GO:0052861);glucan endo-1,4-beta-glucanase activity, C-3 substituted reducing group (GO:0052862);		Glycosidase {ECO:0000256|ARBA:ARBA00023295};Hydrolase {ECO:0000256|ARBA:ARBA00023295};Signal {ECO:0000256|SAM:SignalP}.;	Lesur et al. (2015)	F. sylvatica	bud dormancy
fagus_sylvatica_MIRA_assembly_2_c10395	186															Lesur et al. (2015)	F. sylvatica	bud dormancy
fagus_sylvatica_MIRA_assembly_2_c10449	130															Lesur et al. (2015)	F. sylvatica	bud dormancy
fagus_sylvatica_MIRA_assembly_2_c10460	829	hypothetical protein CMV_013997 [Castanea mollissima]	2.44636e-07	A0A2N9HIX0	99.17	2e-37	A0A2N9HIX0_FAGSY	Nudix hydrolase domain-containing protein {ECO:0000259|PROSITE:PS51462}			GO:0016787		hydrolase activity (GO:0016787);		Hydrolase {ECO:0000256|ARBA:ARBA00022801}.;	Lesur et al. (2015)	F. sylvatica	bud dormancy
fagus_sylvatica_MIRA_assembly_2_c10478	126															Lesur et al. (2015)	F. sylvatica	bud dormancy
fagus_sylvatica_MIRA_assembly_2_c10502	185															Lesur et al. (2015)	F. sylvatica	bud dormancy
fagus_sylvatica_MIRA_assembly_2_c10511	160															Lesur et al. (2015)	F. sylvatica	bud dormancy
fagus_sylvatica_MIRA_assembly_2_c10512	928	NAC transcription factor, partial [Fagus sylvatica]	2.47019e-174	A0A3Q7HH64	78.97	2e-137	JA2L_SOLLC	NAC domain-containing protein JA2L {ECO:0000305}	sly:101248026		GO:0005634 // GO:0003677 // GO:0006952 // GO:0006355	defense response (GO:0006952);regulation of transcription, DNA-templated (GO:0006355);	DNA binding (GO:0003677);	nucleus (GO:0005634);	DNA-binding;Nucleus;Plant defense;Reference proteome;Transcription;Transcription regulation.;	Lesur et al. (2015)	F. sylvatica	bud dormancy
fagus_sylvatica_MIRA_assembly_2_c10517	1002	uncharacterized protein LOC112017228 [Quercus suber]	5.68553e-61	A0A2N9FKV8	99.48	8e-112	A0A2N9FKV8_FAGSY	Uncharacterized protein {ECO:0000313|EMBL:SPC91416.1}								Lesur et al. (2015)	F. sylvatica	bud dormancy
fagus_sylvatica_MIRA_assembly_2_c10551	885	protein TIFY 9 [Quercus suber]	2.72896e-69	Q93ZM9	45.23	1e-33	TIF9_ARATH	Protein TIFY 9	ath:AT5G13220	K13464	GO:0005634 // GO:0042803 // GO:0006952 // GO:0031347 // GO:2000022 // GO:0010112 // GO:0009753 // GO:0009611	defense response (GO:0006952);regulation of defense response (GO:0031347);regulation of jasmonic acid mediated signaling pathway (GO:2000022);regulation of systemic acquired resistance (GO:0010112);response to jasmonic acid (GO:0009753);response to wounding (GO:0009611);	protein homodimerization activity (GO:0042803);	nucleus (GO:0005634);	3D-structure;Alternative splicing;Jasmonic acid signaling pathway;Nucleus;Plant defense;Reference proteome;Transcription;Transcription regulation;Ubl conjugation.;	Lesur et al. (2015)	F. sylvatica	bud dormancy
fagus_sylvatica_MIRA_assembly_2_c10570	272	ORM1-like protein 2 [Quercus lobata]	3.35436e-53	O42901	36.00	3e-10	YBA9_SCHPO	Uncharacterized protein C119.09c	spo:SPBC119.09c		GO:0005783 // GO:0030176 // GO:0035339 // GO:0034620 // GO:0090156 // GO:0006672 // GO:1900060 // GO:0090155	cellular response to unfolded protein (GO:0034620);cellular sphingolipid homeostasis (GO:0090156);ceramide metabolic process (GO:0006672);negative regulation of ceramide biosynthetic process (GO:1900060);negative regulation of sphingolipid biosynthetic process (GO:0090155);		endoplasmic reticulum (GO:0005783);integral component of endoplasmic reticulum membrane (GO:0030176);SPOTS complex (GO:0035339);	Endoplasmic reticulum;Membrane;Reference proteome;Transmembrane;Transmembrane helix.;	Lesur et al. (2015)	F. sylvatica	bud dormancy
fagus_sylvatica_MIRA_assembly_2_c10576	136															Lesur et al. (2015)	F. sylvatica	bud dormancy
fagus_sylvatica_MIRA_assembly_2_c10581	119	hypothetical protein CMV_016000 [Castanea mollissima]	9.91502e-12	A0A2N9I460	100.00	1e-17	A0A2N9I460_FAGSY	Transcription initiation factor TFIID subunit 8 {ECO:0000256|ARBA:ARBA00017307}			GO:0005669 // GO:0046982		protein heterodimerization activity (GO:0046982);	transcription factor TFIID complex (GO:0005669);	Nucleus {ECO:0000256|ARBA:ARBA00023242};Transcription {ECO:0000256|ARBA:ARBA00023015};Transcription regulation {ECO:0000256|ARBA:ARBA00023015}.;	Lesur et al. (2015)	F. sylvatica	bud dormancy
fagus_sylvatica_MIRA_assembly_2_c10609	2065	ruBisCO large subunit-binding protein subunit beta, chloroplastic [Quercus suber]	0	P08927	87.56	0.0	RUBB_PEA	RuBisCO large subunit-binding protein subunit beta, chloroplastic			GO:0009507 // GO:0005524 // GO:0042026	protein refolding (GO:0042026);	ATP binding (GO:0005524);	chloroplast (GO:0009507);	ATP-binding;Chaperone;Chloroplast;Direct protein sequencing;Nucleotide-binding;Plastid;Transit peptide.;	Street et al. (2006)	P.trichocarpa	drought
fagus_sylvatica_MIRA_assembly_2_c10612	191	hypothetical protein ES332_D01G082100v1 [Gossypium tomentosum]	4.98319e-12	O48915	59.38	2e-05	NDR1_ARATH	Protein NDR1	ath:AT3G20600		GO:0046658 // GO:0016020 // GO:0005886 // GO:0009506 // GO:0042742 // GO:0009816 // GO:0009817 // GO:0009814 // GO:0009626 // GO:0010942	defense response to bacterium (GO:0042742);defense response to bacterium, incompatible interaction (GO:0009816);defense response to fungus, incompatible interaction (GO:0009817);defense response, incompatible interaction (GO:0009814);plant-type hypersensitive response (GO:0009626);positive regulation of cell death (GO:0010942);		anchored component of plasma membrane (GO:0046658);membrane (GO:0016020);plasma membrane (GO:0005886);plasmodesma (GO:0009506);	Cell membrane;Glycoprotein;GPI-anchor;Hypersensitive response;Immunity;Innate immunity;Lipoprotein;Membrane;Plant defense;Proteoglycan;Reference proteome;Signal.;	Lesur et al. (2015)	F. sylvatica	bud dormancy
fagus_sylvatica_MIRA_assembly_2_c10631	148															Lesur et al. (2015)	F. sylvatica	bud dormancy
fagus_sylvatica_MIRA_assembly_2_c10637	247	putative UDP-glucuronate:xylan alpha-glucuronosyltransferase 4 [Quercus suber]	9.76062e-26	F4HZC3	70.97	1e-16	GUX5_ARATH	Putative UDP-glucuronate:xylan alpha-glucuronosyltransferase 5	ath:AT1G08990	K20890	GO:0005794 // GO:0000139 // GO:0016021 // GO:0046872 // GO:0016757 // GO:0071555 // GO:0045492	cell wall organization (GO:0071555);xylan biosynthetic process (GO:0045492);	metal ion binding (GO:0046872);transferase activity, transferring glycosyl groups (GO:0016757);	Golgi apparatus (GO:0005794);Golgi membrane (GO:0000139);integral component of membrane (GO:0016021);	Cell wall biogenesis/degradation;Glycosyltransferase;Golgi apparatus;Manganese;Membrane;Metal-binding;Reference proteome;Signal-anchor;Transferase;Transmembrane;Transmembrane helix.;	Lesur et al. (2015)	F. sylvatica	bud dormancy
fagus_sylvatica_MIRA_assembly_2_c10671	347	uncharacterized protein LOC112021218 [Quercus suber]	9.63467e-30	A0A2N9IQ17	99.13	2e-74	A0A2N9IQ17_FAGSY	zf-RVT domain-containing protein {ECO:0000259|Pfam:PF13966}								Lesur et al. (2015)	F. sylvatica	bud dormancy
fagus_sylvatica_MIRA_assembly_2_c10682	294															Lesur et al. (2015)	F. sylvatica	bud dormancy
fagus_sylvatica_MIRA_assembly_2_c10723	158	11 kDa late embryogenesis abundant protein-like [Papaver somniferum] RZC77440.1 hypothetical protein C5167_001580 [Papaver somniferum]	4.40609e-14	Q01417	72.73	4e-13	PM1_SOYBN	18 kDa seed maturation protein	gmx:547828		GO:0048030 // GO:0070492 // GO:0031210 // GO:0009793	embryo development ending in seed dormancy (GO:0009793);	disaccharide binding (GO:0048030);oligosaccharide binding (GO:0070492);phosphatidylcholine binding (GO:0031210);		Reference proteome.;	Lesur et al. (2015)	F. sylvatica	bud dormancy
fagus_sylvatica_MIRA_assembly_2_c10731	291			A0A2N9H6N4	100.00	8e-30	A0A2N9H6N4_FAGSY	Protein kinase domain-containing protein {ECO:0000259|PROSITE:PS50011}			GO:0016021 // GO:0005524 // GO:0004672		ATP binding (GO:0005524);protein kinase activity (GO:0004672);	integral component of membrane (GO:0016021);	Coiled coil {ECO:0000256|SAM:Coils};Leucine-rich repeat {ECO:0000256|ARBA:ARBA00022614};Membrane {ECO:0000256|ARBA:ARBA00022989, ECO:0000256|SAM:Phobius};Repeat {ECO:0000256|ARBA:ARBA00022737};Signal {ECO:0000256|SAM:SignalP};Transmembrane {ECO:0000256|ARBA:ARBA00022989, ECO:0000256|SAM:Phobius};Transmembrane helix {ECO:0000256|ARBA:ARBA00022989,;ECO:0000256|SAM:Phobius}.;	Lesur et al. (2015)	F. sylvatica	bud dormancy
fagus_sylvatica_MIRA_assembly_2_c10734	157															Lesur et al. (2015)	F. sylvatica	bud dormancy
fagus_sylvatica_MIRA_assembly_2_c10757	144															Lesur et al. (2015)	F. sylvatica	bud dormancy
fagus_sylvatica_MIRA_assembly_2_c10805	140															Lesur et al. (2015)	F. sylvatica	bud dormancy
fagus_sylvatica_MIRA_assembly_2_c10833	172	uncharacterized protein LOC115963336 [Quercus lobata] XP_030938163.1 uncharacterized protein LOC115963336 [Quercus lobata]	4.21892e-13	A0A2N9HFW2	100.00	1e-17	A0A2N9HFW2_FAGSY	Uncharacterized protein {ECO:0000313|EMBL:SPD10494.1}			GO:0008356	asymmetric cell division (GO:0008356);			Coiled coil {ECO:0000256|SAM:Coils}.;	Lesur et al. (2015)	F. sylvatica	bud dormancy
fagus_sylvatica_MIRA_assembly_2_c10866	324	hypothetical protein CMV_013510 [Castanea mollissima]	5.11443e-25	A0A2N9JBG3	100.00	9e-40	A0A2N9JBG3_FAGSY	Uncharacterized protein {ECO:0000313|EMBL:SPD33933.1}								Lesur et al. (2015)	F. sylvatica	bud dormancy
fagus_sylvatica_MIRA_assembly_2_c10969	111															Lesur et al. (2015)	F. sylvatica	bud dormancy
fagus_sylvatica_MIRA_assembly_2_c10977	122															Lesur et al. (2015)	F. sylvatica	bud dormancy
fagus_sylvatica_MIRA_assembly_2_c1103	1508	dnaJ protein ERDJ3B [Quercus suber]	0	Q9LZK5	81.12	0.0	DNJ19_ARATH	DnaJ protein ERDJ3B	ath:AT3G62600	K09517	GO:0005829 // GO:0005783 // GO:0005788 // GO:0005886 // GO:0051082 // GO:0002221 // GO:0006457	pattern recognition receptor signaling pathway (GO:0002221);protein folding (GO:0006457);	unfolded protein binding (GO:0051082);	cytosol (GO:0005829);endoplasmic reticulum (GO:0005783);endoplasmic reticulum lumen (GO:0005788);plasma membrane (GO:0005886);	Chaperone;Endoplasmic reticulum;Glycoprotein;Reference proteome;Signal;Stress response.;	Carsjens et al. (2014)	F. sylvatica	drought
fagus_sylvatica_MIRA_assembly_2_c11040	252															Lesur et al. (2015)	F. sylvatica	bud dormancy
fagus_sylvatica_MIRA_assembly_2_c11068	112															Lesur et al. (2015)	F. sylvatica	bud dormancy
fagus_sylvatica_MIRA_assembly_2_c11071	866	UDP-glycosyltransferase 83A1-like [Quercus suber]	4.24182e-148	Q9SGA8	38.95	1e-59	U83A1_ARATH	UDP-glycosyltransferase 83A1	ath:AT3G02100		GO:0043231 // GO:0008194		UDP-glycosyltransferase activity (GO:0008194);	intracellular membrane-bounded organelle (GO:0043231);	Glycosyltransferase;Reference proteome;Transferase.;	Lesur et al. (2015)	F. sylvatica	bud dormancy
fagus_sylvatica_MIRA_assembly_2_c11104	110															Lesur et al. (2015)	F. sylvatica	bud dormancy
fagus_sylvatica_MIRA_assembly_2_c11105	1636	hypothetical protein CMV_025699 [Castanea mollissima]	0	P51075	91.14	0.0	CHSY_BETPN	Chalcone synthase			GO:0016210 // GO:0009813	flavonoid biosynthetic process (GO:0009813);	naringenin-chalcone synthase activity (GO:0016210);		Acyltransferase;Flavonoid biosynthesis;Transferase.;	Lesur et al. (2015)	F. sylvatica	bud dormancy
fagus_sylvatica_MIRA_assembly_2_c1115	792	transcription factor TCP4-like [Quercus lobata]	9.62138e-77	Q9MAH8	56.57	8e-50	TCP3_ARATH	Transcription factor TCP3	ath:AT1G53230		GO:0005634 // GO:0003700 // GO:0043565 // GO:0030154 // GO:0048366 // GO:0009965 // GO:0010150 // GO:0045962 // GO:2000032 // GO:0048831 // GO:0006355 // GO:0009733	cell differentiation (GO:0030154);leaf development (GO:0048366);leaf morphogenesis (GO:0009965);leaf senescence (GO:0010150);positive regulation of development, heterochronic (GO:0045962);regulation of secondary shoot formation (GO:2000032);regulation of shoot system development (GO:0048831);regulation of transcription, DNA-templated (GO:0006355);response to auxin (GO:0009733);	DNA-binding transcription factor activity (GO:0003700);sequence-specific DNA binding (GO:0043565);	nucleus (GO:0005634);	Developmental protein;DNA-binding;Nucleus;Reference proteome;Transcription;Transcription regulation.;	Lesur et al. (2015)	F. sylvatica	bud dormancy
fagus_sylvatica_MIRA_assembly_2_c11204	1173	type III polyketide synthase B [Quercus suber]	0	Q8LDM2	84.11	0.0	PKSB_ARATH	Type III polyketide synthase B {ECO:0000303|PubMed:19043200}	ath:AT4G34850		GO:0005783 // GO:0090439 // GO:0009813 // GO:0010584 // GO:0030639 // GO:0080110	flavonoid biosynthetic process (GO:0009813);pollen exine formation (GO:0010584);polyketide biosynthetic process (GO:0030639);sporopollenin biosynthetic process (GO:0080110);	tetraketide alpha-pyrone synthase activity (GO:0090439);	endoplasmic reticulum (GO:0005783);	Acyltransferase;Developmental protein;Endoplasmic reticulum;Flavonoid biosynthesis;Reference proteome;Transferase.;	Lesur et al. (2015)	F. sylvatica	bud dormancy
fagus_sylvatica_MIRA_assembly_2_c11229	741	dehydrin, partial [Fagus sylvatica]	1.28163e-60	A0A2N9GQZ1	98.84	3e-71	A0A2N9GQZ1_FAGSY	Uncharacterized protein {ECO:0000313|EMBL:SPD01741.1}			GO:0009415	response to water (GO:0009415);				Lesur et al. (2015)	F. sylvatica	bud dormancy
fagus_sylvatica_MIRA_assembly_2_c11241	897	uncharacterized protein LOC112036416 [Quercus suber]	3.78345e-141	A0A2N9EQ86	100.00	3e-164	A0A2N9EQ86_FAGSY	Uncharacterized protein {ECO:0000313|EMBL:SPC76943.1}			GO:0016021			integral component of membrane (GO:0016021);	Membrane {ECO:0000256|SAM:Phobius};Transmembrane {ECO:0000256|SAM:Phobius};Transmembrane helix {ECO:0000256|SAM:Phobius}.;	Lesur et al. (2015)	F. sylvatica	bud dormancy
fagus_sylvatica_MIRA_assembly_2_c11254	1433	4-coumarate--CoA ligase-like 1 [Quercus lobata]	0	Q9LQ12	78.81	0.0	4CLL1_ARATH	4-coumarate--CoA ligase-like 1	ath:AT1G62940	K01904	GO:0005737 // GO:0005783 // GO:0005524 // GO:0016405 // GO:0004467 // GO:0031956 // GO:0046949 // GO:0080110	fatty-acyl-CoA biosynthetic process (GO:0046949);sporopollenin biosynthetic process (GO:0080110);	ATP binding (GO:0005524);CoA-ligase activity (GO:0016405);long-chain fatty acid-CoA ligase activity (GO:0004467);medium-chain fatty acid-CoA ligase activity (GO:0031956);	cytoplasm (GO:0005737);endoplasmic reticulum (GO:0005783);	ATP-binding;Endoplasmic reticulum;Ligase;Nucleotide-binding;Reference proteome.;	Lesur et al. (2015)	F. sylvatica	bud dormancy
fagus_sylvatica_MIRA_assembly_2_c11323	125															Lesur et al. (2015)	F. sylvatica	bud dormancy
fagus_sylvatica_MIRA_assembly_2_c11327	117															Lesur et al. (2015)	F. sylvatica	bud dormancy
fagus_sylvatica_MIRA_assembly_2_c11349	152	hypothetical protein E3N88_44467 [Mikania micrantha]	2.91175e-14	M1DWM7	84.00	5e-19	M1DWM7_SOLTU	Uncharacterized protein {ECO:0000313|EnsemblPlants:PGSC0003DMT400095587}							Reference proteome {ECO:0000313|Proteomes:UP000011115}.;	Lesur et al. (2015)	F. sylvatica	bud dormancy
fagus_sylvatica_MIRA_assembly_2_c11522	1003	early nodulin-like protein 2 [Quercus suber]	2.03079e-51	Q9T076	44.30	3e-32	ENL2_ARATH	Early nodulin-like protein 2	ath:AT4G27520		GO:0031225 // GO:0046658 // GO:0048046 // GO:0009507 // GO:0005829 // GO:0005886 // GO:0099503 // GO:0005773 // GO:0009055		electron transfer activity (GO:0009055);	anchored component of membrane (GO:0031225);anchored component of plasma membrane (GO:0046658);apoplast (GO:0048046);chloroplast (GO:0009507);cytosol (GO:0005829);plasma membrane (GO:0005886);secretory vesicle (GO:0099503);vacuole (GO:0005773);	Cell membrane;Glycoprotein;GPI-anchor;Lipoprotein;Membrane;Reference proteome;Signal.;	Lesur et al. (2015)	F. sylvatica	bud dormancy
fagus_sylvatica_MIRA_assembly_2_c11539	162															Lesur et al. (2015)	F. sylvatica	bud dormancy
fagus_sylvatica_MIRA_assembly_2_c11541	200	2-C-methyl-D-erythritol 4-phosphate cytidylyltransferase, chloroplastic [Cinnamomum micranthum f. kanehirae]	1.55663e-06	Q5N8G1	58.97	2e-05	ISPD_ORYSJ	2-C-methyl-D-erythritol 4-phosphate cytidylyltransferase, chloroplastic	osa:9266653	K00991	GO:0009570 // GO:0050518 // GO:0019288	isopentenyl diphosphate biosynthetic process, methylerythritol 4-phosphate pathway (GO:0019288);	2-C-methyl-D-erythritol 4-phosphate cytidylyltransferase activity (GO:0050518);	chloroplast stroma (GO:0009570);	Chloroplast;Isoprene biosynthesis;Nucleotidyltransferase;Plastid;Reference proteome;Transferase;Transit peptide.;	Lesur et al. (2015)	F. sylvatica	bud dormancy
fagus_sylvatica_MIRA_assembly_2_c11564	155															Lesur et al. (2015)	F. sylvatica	bud dormancy
fagus_sylvatica_MIRA_assembly_2_c11572	174															Lesur et al. (2015)	F. sylvatica	bud dormancy
fagus_sylvatica_MIRA_assembly_2_c11579	117			A0A2N9EF75	100.00	2e-18	A0A2N9EF75_FAGSY	Uncharacterized protein {ECO:0000313|EMBL:SPC73249.1}							Coiled coil {ECO:0000256|SAM:Coils}.;	Lesur et al. (2015)	F. sylvatica	bud dormancy
fagus_sylvatica_MIRA_assembly_2_c11607	748	hypothetical protein FNV43_RR15796 [Rhamnella rubrinervis]	7.86771e-61	P19037	67.63	2e-54	HS181_ARATH	18.1 kDa class I heat shock protein	ath:AT5G59720	K13993	GO:0005737 // GO:0043621 // GO:0051082 // GO:0010286 // GO:0051259 // GO:0006457 // GO:0009408 // GO:0042542 // GO:0000302 // GO:0009651	heat acclimation (GO:0010286);protein complex oligomerization (GO:0051259);protein folding (GO:0006457);response to heat (GO:0009408);response to hydrogen peroxide (GO:0042542);response to reactive oxygen species (GO:0000302);response to salt stress (GO:0009651);	protein self-association (GO:0043621);unfolded protein binding (GO:0051082);	cytoplasm (GO:0005737);	Cytoplasm;Reference proteome;Stress response.;	Lesur et al. (2015)	F. sylvatica	bud dormancy
fagus_sylvatica_MIRA_assembly_2_c1163	1751	aldehyde dehydrogenase family 2 member C4-like [Quercus suber]	0	Q56YU0	72.73	0.0	AL2C4_ARATH	Aldehyde dehydrogenase family 2 member C4	ath:AT3G24503	K12355	GO:0005829 // GO:0004029 // GO:0050269 // GO:0043878 // GO:0009699	phenylpropanoid biosynthetic process (GO:0009699);	aldehyde dehydrogenase (NAD+) activity (GO:0004029);coniferyl-aldehyde dehydrogenase activity (GO:0050269);glyceraldehyde-3-phosphate dehydrogenase (NAD+) (non-phosphorylating) activity (GO:0043878);	cytosol (GO:0005829);	Cytoplasm;NAD;Oxidoreductase;Reference proteome.;	Carsjens et al. (2014)	F. sylvatica	drought
fagus_sylvatica_MIRA_assembly_2_c11747	966	hypothetical protein CMV_003749 [Castanea mollissima]	0	Q9XF88	83.58	4e-168	CB4B_ARATH	Chlorophyll a-b binding protein CP29.2, chloroplastic	ath:AT3G08940	K08915	GO:0009507 // GO:0009941 // GO:0009534 // GO:0009535 // GO:0005829 // GO:0016021 // GO:0009522 // GO:0009523 // GO:0010287 // GO:0009579 // GO:0016168 // GO:0046872 // GO:0009768 // GO:0018298 // GO:0009416	photosynthesis, light harvesting in photosystem I (GO:0009768);protein-chromophore linkage (GO:0018298);response to light stimulus (GO:0009416);	chlorophyll binding (GO:0016168);metal ion binding (GO:0046872);	chloroplast (GO:0009507);chloroplast envelope (GO:0009941);chloroplast thylakoid (GO:0009534);chloroplast thylakoid membrane (GO:0009535);cytosol (GO:0005829);integral component of membrane (GO:0016021);photosystem I (GO:0009522);photosystem II (GO:0009523);plastoglobule (GO:0010287);thylakoid (GO:0009579);	Acetylation;Alternative splicing;Chlorophyll;Chloroplast;Chromophore;Direct protein sequencing;Magnesium;Membrane;Metal-binding;Phosphoprotein;Photosynthesis;Photosystem I;Photosystem II;Plastid;Reference proteome;Thylakoid;Transit peptide;Transmembrane;Transmembrane helix.;	Lesur et al. (2015)	F. sylvatica	bud dormancy
fagus_sylvatica_MIRA_assembly_2_c12064	153	hypothetical protein GH714_005413 [Hevea brasiliensis]	1.44169e-18	Q5BPL5	60.78	2e-12	EI24_ARATH	Protein EI24 homolog	ath:AT4G06676	K10134	GO:0005783 // GO:0016021 // GO:0016236	macroautophagy (GO:0016236);		endoplasmic reticulum (GO:0005783);integral component of membrane (GO:0016021);	Alternative splicing;Glycoprotein;Membrane;Reference proteome;Transmembrane;Transmembrane helix.;	Lesur et al. (2015)	F. sylvatica	bud dormancy
fagus_sylvatica_MIRA_assembly_2_c12073	150	hypothetical protein RchiOBHm_Chr2g0164961 [Rosa chinensis]	1.39217e-16	A0A2N9HU17	100.00	1e-17	A0A2N9HU17_FAGSY	Uncharacterized protein {ECO:0000313|EMBL:SPD15505.1}								Lesur et al. (2015)	F. sylvatica	bud dormancy
fagus_sylvatica_MIRA_assembly_2_c12076	226	uncharacterized protein LOC115963488 isoform X2 [Quercus lobata]	3.547e-29	Q7V9C8	51.52	1e-10	DNAJ_PROMM	Chaperone protein DnaJ {ECO:0000255|HAMAP-Rule:MF_01152}	pmt:PMT_0022	K03686	GO:0005737 // GO:0005524 // GO:0031072 // GO:0051082 // GO:0008270 // GO:0006260 // GO:0006457 // GO:0009408	DNA replication (GO:0006260);protein folding (GO:0006457);response to heat (GO:0009408);	ATP binding (GO:0005524);heat shock protein binding (GO:0031072);unfolded protein binding (GO:0051082);zinc ion binding (GO:0008270);	cytoplasm (GO:0005737);	Chaperone;Cytoplasm;DNA replication;Metal-binding;Reference proteome;Repeat;Stress response;Zinc;Zinc-finger.;	Lesur et al. (2015)	F. sylvatica	bud dormancy
fagus_sylvatica_MIRA_assembly_2_c12287	222	trihelix transcription factor ASIL2-like [Quercus lobata]	1.48551e-23	A0A2I4GA85	90.41	1e-21	A0A2I4GA85_JUGRE	trihelix transcription factor ASIL2-like {ECO:0000313|RefSeq:XP_018840819.1}	jre:109006108		GO:0005634 // GO:0043565 // GO:0000976		sequence-specific DNA binding (GO:0043565);transcription regulatory region sequence-specific DNA binding (GO:0000976);	nucleus (GO:0005634);	Coiled coil {ECO:0000256|SAM:Coils};Reference proteome {ECO:0000313|Proteomes:UP000235220}.;	Lesur et al. (2015)	F. sylvatica	bud dormancy
fagus_sylvatica_MIRA_assembly_2_c12325	115															Lesur et al. (2015)	F. sylvatica	bud dormancy
fagus_sylvatica_MIRA_assembly_2_c12347	150	PREDICTED: DNA polymerase epsilon subunit D [Eucalyptus grandis] KCW50852.1 hypothetical protein EUGRSUZ_J00499 [Eucalyptus grandis]	1.44501e-13	A0A2N9ISH8	91.11	7e-18	A0A2N9ISH8_FAGSY	CBFD_NFYB_HMF domain-containing protein {ECO:0000259|Pfam:PF00808}			GO:0005634 // GO:0046982		protein heterodimerization activity (GO:0046982);	nucleus (GO:0005634);	Transcription {ECO:0000256|ARBA:ARBA00023163}.;	Lesur et al. (2015)	F. sylvatica	bud dormancy
fagus_sylvatica_MIRA_assembly_2_c12379	201	putative zinc finger protein CONSTANS-LIKE 11 [Morella rubra]	1.94728e-11	A0A2N9EYQ3	100.00	2e-12	A0A2N9EYQ3_FAGSY	B box-type domain-containing protein {ECO:0000259|PROSITE:PS50119}			GO:0008270		zinc ion binding (GO:0008270);		Metal-binding {ECO:0000256|PROSITE-ProRule:PRU00024};Zinc {ECO:0000256|PROSITE-ProRule:PRU00024};Zinc-finger {ECO:0000256|PROSITE-ProRule:PRU00024}.;	Lesur et al. (2015)	F. sylvatica	bud dormancy
fagus_sylvatica_MIRA_assembly_2_c12422	318	Uncharacterized protein TCM_020264 [Theobroma cacao]	6.57705e-08	A0A061EK36	56.86	4e-08	A0A061EK36_THECC	Uncharacterized protein {ECO:0000313|EMBL:EOY05191.1}			GO:0050832 // GO:0031640	defense response to fungus (GO:0050832);killing of cells of other organism (GO:0031640);			Antimicrobial {ECO:0000256|ARBA:ARBA00022577};Fungicide {ECO:0000256|ARBA:ARBA00022577};Reference proteome {ECO:0000313|Proteomes:UP000026915};Signal {ECO:0000256|SAM:SignalP}.;	Lesur et al. (2015)	F. sylvatica	bud dormancy
fagus_sylvatica_MIRA_assembly_2_c12423	143	hypothetical protein CMV_013109 [Castanea mollissima]	3.35743e-06	A0A2N9ETH0	100.00	1e-08	A0A2N9ETH0_FAGSY	Uncharacterized protein {ECO:0000313|EMBL:SPC77980.1}								Lesur et al. (2015)	F. sylvatica	bud dormancy
fagus_sylvatica_MIRA_assembly_2_c12457	151	hypothetical protein CMV_005519 [Castanea mollissima]	1.76155e-06	A0A2N9I059	100.00	7e-16	A0A2N9I059_FAGSY	PPM-type phosphatase domain-containing protein {ECO:0000259|PROSITE:PS51746}			GO:0004722		protein serine/threonine phosphatase activity (GO:0004722);			Lesur et al. (2015)	F. sylvatica	bud dormancy
fagus_sylvatica_MIRA_assembly_2_c12508	132			A0A2N9IC91	100.00	1e-11	A0A2N9IC91_FAGSY	TP_methylase domain-containing protein {ECO:0000259|Pfam:PF00590}			GO:0005737 // GO:0008168 // GO:0032259 // GO:0006364	methylation (GO:0032259);rRNA processing (GO:0006364);	methyltransferase activity (GO:0008168);	cytoplasm (GO:0005737);	Cytoplasm {ECO:0000256|ARBA:ARBA00022490};Methyltransferase {ECO:0000256|ARBA:ARBA00022603};rRNA processing {ECO:0000256|ARBA:ARBA00022552};S-adenosyl-L-methionine {ECO:0000256|ARBA:ARBA00022691};Transferase {ECO:0000256|ARBA:ARBA00022603}.;	Lesur et al. (2015)	F. sylvatica	bud dormancy
fagus_sylvatica_MIRA_assembly_2_c12529	225	ribosomal protein L16 [Lithocarpus balansae] AJN91053.1 ribosomal protein L16 [Lithocarpus balansae]	1.06047e-44	Q2L940	98.65	9e-47	RK16_GOSHI	50S ribosomal protein L16, chloroplastic {ECO:0000255|HAMAP-Rule:MF_01342}	ghi:3989141	K02878	GO:0009507 // GO:0005840 // GO:0019843 // GO:0003735 // GO:0006412	translation (GO:0006412);	rRNA binding (GO:0019843);structural constituent of ribosome (GO:0003735);	chloroplast (GO:0009507);ribosome (GO:0005840);	Chloroplast;Plastid;Ribonucleoprotein;Ribosomal protein.;	Lesur et al. (2015)	F. sylvatica	bud dormancy
fagus_sylvatica_MIRA_assembly_2_c12535	363	probable pre-mRNA-splicing factor ATP-dependent RNA helicase DEAH4 [Quercus suber] XP_023910605.1 probable pre-mRNA-splicing factor ATP-dependent RNA helicase DEAH4 [Quercus suber]	7.32213e-08	A0A2N9FSE1	100.00	1e-10	A0A2N9FSE1_FAGSY	RNA helicase {ECO:0000256|ARBA:ARBA00012552}			GO:0005524 // GO:0003724		ATP binding (GO:0005524);RNA helicase activity (GO:0003724);		ATP-binding {ECO:0000256|ARBA:ARBA00022840};Coiled coil {ECO:0000256|SAM:Coils};Hydrolase {ECO:0000256|ARBA:ARBA00022801};Nucleotide-binding {ECO:0000256|ARBA:ARBA00022840}.;	Lesur et al. (2015)	F. sylvatica	bud dormancy
fagus_sylvatica_MIRA_assembly_2_c1258	1008	NAC transcription factor, partial [Fagus sylvatica]	5.10711e-69	A0A3Q7HH64	41.79	2e-12	JA2L_SOLLC	NAC domain-containing protein JA2L {ECO:0000305}	sly:101248026		GO:0005634 // GO:0003677 // GO:0006952 // GO:0006355	defense response (GO:0006952);regulation of transcription, DNA-templated (GO:0006355);	DNA binding (GO:0003677);	nucleus (GO:0005634);	DNA-binding;Nucleus;Plant defense;Reference proteome;Transcription;Transcription regulation.;	Lesur et al. (2015)	F. sylvatica	bud dormancy
fagus_sylvatica_MIRA_assembly_2_c12675	367	ribosomal RNA-processing protein 8 isoform X1 [Camellia sinensis]	3.54748e-17	Q84JC0	63.16	7e-15	RRP8_ARATH	Ribosomal RNA-processing protein 8	ath:AT5G40530	K14850	GO:0005677 // GO:0005730 // GO:0033553 // GO:0035064 // GO:0008168 // GO:0032259 // GO:0000183 // GO:0006364	methylation (GO:0032259);rDNA heterochromatin assembly (GO:0000183);rRNA processing (GO:0006364);	methylated histone binding (GO:0035064);methyltransferase activity (GO:0008168);	chromatin silencing complex (GO:0005677);nucleolus (GO:0005730);rDNA heterochromatin (GO:0033553);	Alternative splicing;Chromatin regulator;Methyltransferase;Nucleus;Reference proteome;Repressor;rRNA processing;S-adenosyl-L-methionine;Transcription;Transcription regulation;Transferase.;	Lesur et al. (2015)	F. sylvatica	bud dormancy
fagus_sylvatica_MIRA_assembly_2_c12721	149															Lesur et al. (2015)	F. sylvatica	bud dormancy
fagus_sylvatica_MIRA_assembly_2_c12757	148			A0A2N9J867	100.00	3e-05	A0A2N9J867_FAGSY	Uncharacterized protein {ECO:0000313|EMBL:SPD32774.1}								Lesur et al. (2015)	F. sylvatica	bud dormancy
fagus_sylvatica_MIRA_assembly_2_c12902	230															Lesur et al. (2015)	F. sylvatica	bud dormancy
fagus_sylvatica_MIRA_assembly_2_c12905	169															Lesur et al. (2015)	F. sylvatica	bud dormancy
fagus_sylvatica_MIRA_assembly_2_c12932	172			A0A2N9FY31	100.00	3e-09	A0A2N9FY31_FAGSY	SWIB domain-containing protein {ECO:0000259|Pfam:PF02201}								Lesur et al. (2015)	F. sylvatica	bud dormancy
fagus_sylvatica_MIRA_assembly_2_c12974	193	hypothetical protein CMV_021665 [Castanea mollissima]	1.40363e-09	A0A2N9IML7	100.00	9e-14	A0A2N9IML7_FAGSY	Polyadenylate-binding protein {ECO:0000256|RuleBase:RU362004}			GO:0005737 // GO:0003723		RNA binding (GO:0003723);	cytoplasm (GO:0005737);	Cytoplasm {ECO:0000256|RuleBase:RU362004};Repeat {ECO:0000256|ARBA:ARBA00022737};RNA-binding {ECO:0000256|PROSITE-ProRule:PRU00176,;ECO:0000256|RuleBase:RU362004}.;	Lesur et al. (2015)	F. sylvatica	bud dormancy
fagus_sylvatica_MIRA_assembly_2_c12995	177	PREDICTED: uncharacterized protein At4g19900-like isoform X1 [Juglans regia]	5.38513e-21	P0C8Q4	58.62	2e-14	Y4990_ARATH	Uncharacterized protein At4g19900	ath:AT4G19900						Reference proteome.;	Lesur et al. (2015)	F. sylvatica	bud dormancy
fagus_sylvatica_MIRA_assembly_2_c13013	133	PREDICTED: heavy metal-associated isoprenylated plant protein 3-like [Juglans regia]	4.02944e-16	Q9C5D3	75.00	2e-10	HIP7_ARATH	Heavy metal-associated isoprenylated plant protein 7 {ECO:0000303|PubMed:21072340, ECO:0000303|PubMed:23368984}	ath:AT5G63530		GO:0005886 // GO:0046914 // GO:0046916 // GO:0030001	cellular transition metal ion homeostasis (GO:0046916);metal ion transport (GO:0030001);	transition metal ion binding (GO:0046914);	plasma membrane (GO:0005886);	Alternative splicing;Lipoprotein;Metal-binding;Methylation;Prenylation;Reference proteome;Repeat.;	Lesur et al. (2015)	F. sylvatica	bud dormancy
fagus_sylvatica_MIRA_assembly_2_c13041	348	uncharacterized protein At1g05835 [Quercus suber]	2.14568e-45	A8MS78	56.10	6e-22	Y1583_ARATH	Uncharacterized protein At1g05835	ath:AT1G05835		GO:0001709	cell fate determination (GO:0001709);			Reference proteome;Signal.;	Lesur et al. (2015)	F. sylvatica	bud dormancy
fagus_sylvatica_MIRA_assembly_2_c13073	215	10 kDa chaperonin, mitochondrial-like [Quercus lobata] KAF3973422.1 hypothetical protein CMV_003156 [Castanea mollissima]	2.43515e-12	P34893	55.56	2e-08	CH10_ARATH	10 kDa chaperonin, mitochondrial	ath:AT1G14980	K04078	GO:0005829 // GO:0005576 // GO:0005759 // GO:0005739 // GO:0005524 // GO:0051087 // GO:0005507 // GO:0046872 // GO:0051082 // GO:0051085 // GO:0009408	chaperone cofactor-dependent protein refolding (GO:0051085);response to heat (GO:0009408);	ATP binding (GO:0005524);chaperone binding (GO:0051087);copper ion binding (GO:0005507);metal ion binding (GO:0046872);unfolded protein binding (GO:0051082);	cytosol (GO:0005829);extracellular region (GO:0005576);mitochondrial matrix (GO:0005759);mitochondrion (GO:0005739);	Chaperone;Mitochondrion;Reference proteome;Transit peptide.;	Lesur et al. (2015)	F. sylvatica	bud dormancy
fagus_sylvatica_MIRA_assembly_2_c131	1484	hypothetical protein FH972_003187 [Carpinus fangiana]	6.77857e-130	Q0JLP9	50.37	4e-75	P2C06_ORYSJ	Probable protein phosphatase 2C 6 {ECO:0000305}	osa:4324201	K14497	GO:0005829 // GO:0005634 // GO:0046872 // GO:0004722 // GO:0009738	abscisic acid-activated signaling pathway (GO:0009738);	metal ion binding (GO:0046872);protein serine/threonine phosphatase activity (GO:0004722);	cytosol (GO:0005829);nucleus (GO:0005634);	3D-structure;Abscisic acid signaling pathway;Cytoplasm;Hydrolase;Magnesium;Manganese;Metal-binding;Nucleus;Protein phosphatase;Reference proteome.;	Lesur et al. (2015)	F. sylvatica	bud dormancy
fagus_sylvatica_MIRA_assembly_2_c1321	1671	PREDICTED: nuclear transcription factor Y subunit A-1-like isoform X1 [Juglans regia] XP_018860581.1 PREDICTED: nuclear transcription factor Y subunit A-1-like isoform X1 [Juglans regia] XP_018860582.1 PREDICTED: nuclear transcription factor Y subunit A-1-like isoform X1 [Juglans regia]	4.29513e-118	Q945M9	48.83	4e-44	NFYA9_ARATH	Nuclear transcription factor Y subunit A-9	ath:AT3G20910	K08064	GO:0016602 // GO:0005634 // GO:0003700 // GO:0000978 // GO:0009793 // GO:0055046 // GO:0045892 // GO:0009555 // GO:0006355 // GO:0048316 // GO:0010262	embryo development ending in seed dormancy (GO:0009793);microgametogenesis (GO:0055046);negative regulation of transcription, DNA-templated (GO:0045892);pollen development (GO:0009555);regulation of transcription, DNA-templated (GO:0006355);seed development (GO:0048316);somatic embryogenesis (GO:0010262);	DNA-binding transcription factor activity (GO:0003700);RNA polymerase II cis-regulatory region sequence-specific DNA binding (GO:0000978);	CCAAT-binding factor complex (GO:0016602);nucleus (GO:0005634);	Activator;DNA-binding;Nucleus;Reference proteome;Transcription;Transcription regulation.;	Lesur et al. (2015)	F. sylvatica	bud dormancy
fagus_sylvatica_MIRA_assembly_2_c14	1848	aldehyde dehydrogenase family 7 member A1 [Quercus lobata]	0	Q9ZPB7	86.42	0.0	AL7A1_MALDO	Aldehyde dehydrogenase family 7 member A1	mdm:103400922	K14085	GO:0004029 // GO:0043878 // GO:0006081	cellular aldehyde metabolic process (GO:0006081);	aldehyde dehydrogenase (NAD+) activity (GO:0004029);glyceraldehyde-3-phosphate dehydrogenase (NAD+) (non-phosphorylating) activity (GO:0043878);		Direct protein sequencing;NAD;Oxidoreductase.;	Carsjens et al. (2014)	F. sylvatica	drought
fagus_sylvatica_MIRA_assembly_2_c1413	1140	3-ketoacyl-CoA synthase 11 [Quercus lobata] XP_030954491.1 3-ketoacyl-CoA synthase 11 [Quercus lobata]	0	O48780	85.76	0.0	KCS11_ARATH	3-ketoacyl-CoA synthase 11 {ECO:0000303|PubMed:18465198}	ath:AT2G26640	K15397	GO:0016021 // GO:0102336 // GO:0102337 // GO:0102338 // GO:0102756 // GO:0006633 // GO:0009409 // GO:0009416	fatty acid biosynthetic process (GO:0006633);response to cold (GO:0009409);response to light stimulus (GO:0009416);	3-oxo-arachidoyl-CoA synthase activity (GO:0102336);3-oxo-cerotoyl-CoA synthase activity (GO:0102337);3-oxo-lignoceronyl-CoA synthase activity (GO:0102338);very-long-chain 3-ketoacyl-CoA synthase activity (GO:0102756);	integral component of membrane (GO:0016021);	Acyltransferase;Membrane;NAD;NADP;Reference proteome;Transferase;Transmembrane;Transmembrane helix.;	Evans et al. (2014)	P.trichocarpa	drought
fagus_sylvatica_MIRA_assembly_2_c14807	510	axial regulator YABBY 1 isoform X3 [Quercus lobata]	1.9406e-72	O22152	57.46	2e-36	YAB1_ARATH	Axial regulator YABBY 1	ath:AT2G45190		GO:0005634 // GO:0003677 // GO:0003700 // GO:0046872 // GO:0010158 // GO:0045165 // GO:0010154 // GO:0010450 // GO:0009933 // GO:0009944 // GO:0009909 // GO:2000024 // GO:1902183 // GO:0010093 // GO:0090706	abaxial cell fate specification (GO:0010158);cell fate commitment (GO:0045165);fruit development (GO:0010154);inflorescence meristem growth (GO:0010450);meristem structural organization (GO:0009933);polarity specification of adaxial/abaxial axis (GO:0009944);regulation of flower development (GO:0009909);regulation of leaf development (GO:2000024);regulation of shoot apical meristem development (G…	DNA binding (GO:0003677);DNA-binding transcription factor activity (GO:0003700);metal ion binding (GO:0046872);	nucleus (GO:0005634);	Developmental protein;DNA-binding;Metal-binding;Nucleus;Reference proteome;Zinc;Zinc-finger.;	Lesur et al. (2015)	F. sylvatica	bud dormancy
fagus_sylvatica_MIRA_assembly_2_c153	1433	cytochrome P450 704B1 [Quercus lobata]	0	Q9C788	80.37	0.0	C70B1_ARATH	Cytochrome P450 704B1	ath:AT1G69500	K20495	GO:0016021 // GO:0018685 // GO:0020037 // GO:0005506 // GO:0010584 // GO:0080110	pollen exine formation (GO:0010584);sporopollenin biosynthetic process (GO:0080110);	alkane 1-monooxygenase activity (GO:0018685);heme binding (GO:0020037);iron ion binding (GO:0005506);	integral component of membrane (GO:0016021);	Heme;Iron;Membrane;Metal-binding;Monooxygenase;NADP;Oxidoreductase;Reference proteome;Transmembrane;Transmembrane helix.;	Lesur et al. (2015)	F. sylvatica	bud dormancy
fagus_sylvatica_MIRA_assembly_2_c1552	1863	transcription factor ABORTED MICROSPORES isoform X1 [Quercus lobata]	0	Q9ZVX2	48.58	3e-144	AMS_ARATH	Transcription factor ABORTED MICROSPORES	ath:AT2G16910		GO:0005634 // GO:0003682 // GO:0003700 // GO:0046983 // GO:0000978 // GO:0048658 // GO:0009555 // GO:0006355	anther wall tapetum development (GO:0048658);pollen development (GO:0009555);regulation of transcription, DNA-templated (GO:0006355);	chromatin binding (GO:0003682);DNA-binding transcription factor activity (GO:0003700);protein dimerization activity (GO:0046983);RNA polymerase II cis-regulatory region sequence-specific DNA binding (GO:0000978);	nucleus (GO:0005634);	Developmental protein;DNA-binding;Nucleus;Reference proteome;Transcription;Transcription regulation.;	Lesur et al. (2015)	F. sylvatica	bud dormancy
fagus_sylvatica_MIRA_assembly_2_c1584	2689	subtilisin-like protease SBT1.8 [Quercus suber]	0	Q9ZUF6	74.94	0.0	SBT18_ARATH	Subtilisin-like protease SBT1.8 {ECO:0000303|PubMed:16193095}	ath:AT2G05920		GO:0005618 // GO:0005576 // GO:0005794 // GO:0005739 // GO:0009506 // GO:0004252		serine-type endopeptidase activity (GO:0004252);	cell wall (GO:0005618);extracellular region (GO:0005576);Golgi apparatus (GO:0005794);mitochondrion (GO:0005739);plasmodesma (GO:0009506);	Autocatalytic cleavage;Glycoprotein;Hydrolase;Protease;Reference proteome;Secreted;Serine protease;Signal;Zymogen.;	Evans et al. (2014)	P.trichocarpa	drought
fagus_sylvatica_MIRA_assembly_2_c1587	592	lamin-like protein [Hevea brasiliensis] KAF2299400.1 hypothetical protein GH714_031836 [Hevea brasiliensis]	4.99692e-44	Q39131	48.25	3e-34	LAML_ARATH	Lamin-like protein	ath:AT5G15350		GO:0031225 // GO:0046658 // GO:0005886 // GO:0009536 // GO:0005773 // GO:0009055		electron transfer activity (GO:0009055);	anchored component of membrane (GO:0031225);anchored component of plasma membrane (GO:0046658);plasma membrane (GO:0005886);plastid (GO:0009536);vacuole (GO:0005773);	Cell membrane;Glycoprotein;GPI-anchor;Lipoprotein;Membrane;Reference proteome;Signal.;	Lesur et al. (2015)	F. sylvatica	bud dormancy
fagus_sylvatica_MIRA_assembly_2_c1613	1777	hypothetical protein CMV_007839 [Castanea mollissima]	0	Q41144	71.99	0.0	STC_RICCO	Sugar carrier protein C	rcu:8275367	K24193	GO:0016021 // GO:0015293 // GO:0008643	carbohydrate transport (GO:0008643);	symporter activity (GO:0015293);	integral component of membrane (GO:0016021);	Membrane;Sugar transport;Symport;Transmembrane;Transmembrane helix;Transport.;	Lesur et al. (2015)	F. sylvatica	bud dormancy
fagus_sylvatica_MIRA_assembly_2_c1647	791	dehydration-responsive element-binding protein 3-like [Quercus suber]	1.63179e-71	Q9LYD3	57.62	1e-49	DREB3_ARATH	Dehydration-responsive element-binding protein 3	ath:AT5G11590	K09286	GO:0005634 // GO:0003700 // GO:0043565 // GO:0009873 // GO:0045893	ethylene-activated signaling pathway (GO:0009873);positive regulation of transcription, DNA-templated (GO:0045893);	DNA-binding transcription factor activity (GO:0003700);sequence-specific DNA binding (GO:0043565);	nucleus (GO:0005634);	Activator;DNA-binding;Ethylene signaling pathway;Nucleus;Reference proteome;Transcription;Transcription regulation.;	Lesur et al. (2015)	F. sylvatica	bud dormancy
fagus_sylvatica_MIRA_assembly_2_c1668	575	probable pectate lyase 5 [Quercus lobata]	1.06036e-15	A0A2I4HFK9	74.32	2e-15	A0A2I4HFK9_JUGRE	probable pectate lyase 13 {ECO:0000313|RefSeq:XP_018854872.1}	jre:109016992		GO:0005618 // GO:0016829		lyase activity (GO:0016829);	cell wall (GO:0005618);	Cell wall {ECO:0000256|ARBA:ARBA00022512};Glycoprotein {ECO:0000256|ARBA:ARBA00023180};Lyase {ECO:0000313|RefSeq:XP_018854872.1};Reference proteome {ECO:0000313|Proteomes:UP000235220};Secreted {ECO:0000256|ARBA:ARBA00022512};Signal {ECO:0000256|SAM:SignalP}.;	Lesur et al. (2015)	F. sylvatica	bud dormancy
fagus_sylvatica_MIRA_assembly_2_c17304	431	protein NETWORKED 4A-like [Quercus lobata]	1.39365e-50	A0A2N9J4U6	100.00	8e-79	A0A2N9J4U6_FAGSY	NAB domain-containing protein {ECO:0000259|PROSITE:PS51774}			GO:0003779		actin binding (GO:0003779);		Coiled coil {ECO:0000256|SAM:Coils}.;	Lesur et al. (2015)	F. sylvatica	bud dormancy
fagus_sylvatica_MIRA_assembly_2_c17377	131	hypothetical protein FH972_014975 [Carpinus fangiana]	1.40143e-16	A0A2N9ETJ3	100.00	6e-20	A0A2N9ETJ3_FAGSY	Uncharacterized protein {ECO:0000313|EMBL:SPC78113.1}			GO:0016021			integral component of membrane (GO:0016021);	Membrane {ECO:0000256|SAM:Phobius};Transmembrane {ECO:0000256|SAM:Phobius};Transmembrane helix {ECO:0000256|SAM:Phobius}.;	Lesur et al. (2015)	F. sylvatica	bud dormancy
fagus_sylvatica_MIRA_assembly_2_c17419	488	hypothetical protein DKX38_023645 [Salix brachista]	1.65905e-66	Q4V3D9	70.83	9e-42	SSL10_ARATH	Protein STRICTOSIDINE SYNTHASE-LIKE 10 {ECO:0000303|PubMed:10777701}	ath:AT3G57030		GO:0005829 // GO:0005783 // GO:0009505 // GO:0005886 // GO:0009506 // GO:0005773 // GO:0009058	biosynthetic process (GO:0009058);		cytosol (GO:0005829);endoplasmic reticulum (GO:0005783);plant-type cell wall (GO:0009505);plasma membrane (GO:0005886);plasmodesma (GO:0009506);vacuole (GO:0005773);	Glycoprotein;Reference proteome;Signal;Vacuole.;	Lesur et al. (2015)	F. sylvatica	bud dormancy
fagus_sylvatica_MIRA_assembly_2_c17431	118	hypothetical protein EJD97_025440 [Solanum chilense]	7.20976e-09	A0A494G8Z6	88.89	3e-09	A0A494G8Z6_SOLLC	Uncharacterized protein {ECO:0000313|EnsemblPlants:Solyc00g019980.2.1}							Reference proteome {ECO:0000313|Proteomes:UP000004994}.;	Lesur et al. (2015)	F. sylvatica	bud dormancy
fagus_sylvatica_MIRA_assembly_2_c17482	152	hypothetical protein MIMGU_mgv1a017170mg [Erythranthe guttata]	4.31629e-18	P80497	76.00	3e-06	ATPY_SOLTU	ATP synthase 6 kDa subunit, mitochondrial			GO:0005743 // GO:0045263 // GO:0006811	ion transport (GO:0006811);		mitochondrial inner membrane (GO:0005743);proton-transporting ATP synthase complex, coupling factor F(o) (GO:0045263);	CF(0);Direct protein sequencing;Hydrogen ion transport;Ion transport;Membrane;Mitochondrion;Mitochondrion inner membrane;Reference proteome;Transport.;	Lesur et al. (2015)	F. sylvatica	bud dormancy
fagus_sylvatica_MIRA_assembly_2_c17519	400															Lesur et al. (2015)	F. sylvatica	bud dormancy
fagus_sylvatica_MIRA_assembly_2_c17534	256															Lesur et al. (2015)	F. sylvatica	bud dormancy
fagus_sylvatica_MIRA_assembly_2_c17546	157															Lesur et al. (2015)	F. sylvatica	bud dormancy
fagus_sylvatica_MIRA_assembly_2_c17570	246	hypothetical protein CJ030_MR3G011006 [Morella rubra]	7.43324e-12	A0A2N9IMQ8	100.00	1e-28	A0A2N9IMQ8_FAGSY	Uncharacterized protein {ECO:0000313|EMBL:SPD25389.1}			GO:0016021			integral component of membrane (GO:0016021);	Membrane {ECO:0000256|SAM:Phobius};Transmembrane {ECO:0000256|SAM:Phobius};Transmembrane helix {ECO:0000256|SAM:Phobius}.;	Lesur et al. (2015)	F. sylvatica	bud dormancy
fagus_sylvatica_MIRA_assembly_2_c17580	295	hypothetical protein CMV_021812 [Castanea mollissima]	5.06047e-30	Q9SX38	52.05	4e-12	DRL4_ARATH	Putative disease resistance protein At1g50180	ath:AT1G50180		GO:0009506 // GO:0043531 // GO:0005524 // GO:0006952	defense response (GO:0006952);	ADP binding (GO:0043531);ATP binding (GO:0005524);	plasmodesma (GO:0009506);	ATP-binding;Coiled coil;Leucine-rich repeat;Nucleotide-binding;Plant defense;Reference proteome;Repeat.;	Lesur et al. (2015)	F. sylvatica	bud dormancy
fagus_sylvatica_MIRA_assembly_2_c17670	102															Lesur et al. (2015)	F. sylvatica	bud dormancy
fagus_sylvatica_MIRA_assembly_2_c17713	261	cyclin-D3-1-like [Quercus lobata]	3.17351e-37	Q9FGQ7	38.89	2e-05	CCD32_ARATH	Cyclin-D3-2	ath:AT5G67260	K14505	GO:0000307 // GO:0005737 // GO:0042025 // GO:0005634 // GO:0016538 // GO:0051301 // GO:0010444 // GO:0044772 // GO:0000079 // GO:1901371 // GO:0048316	cell division (GO:0051301);guard mother cell differentiation (GO:0010444);mitotic cell cycle phase transition (GO:0044772);regulation of cyclin-dependent protein serine/threonine kinase activity (GO:0000079);regulation of leaf morphogenesis (GO:1901371);seed development (GO:0048316);	cyclin-dependent protein serine/threonine kinase regulator activity (GO:0016538);	cyclin-dependent protein kinase holoenzyme complex (GO:0000307);cytoplasm (GO:0005737);host cell nucleus (GO:0042025);nucleus (GO:0005634);	Cell cycle;Cell division;Cyclin;Reference proteome.;	Lesur et al. (2015)	F. sylvatica	bud dormancy
fagus_sylvatica_MIRA_assembly_2_c17774	114															Lesur et al. (2015)	F. sylvatica	bud dormancy
fagus_sylvatica_MIRA_assembly_2_c17801	243	PREDICTED: uncharacterized protein LOC109012869 isoform X3 [Juglans regia]	4.35617e-09	A0A2N9GNM0	100.00	2e-27	A0A2N9GNM0_FAGSY	F-box domain-containing protein {ECO:0000259|Pfam:PF12937}								Lesur et al. (2015)	F. sylvatica	bud dormancy
fagus_sylvatica_MIRA_assembly_2_c17816	220	violaxanthin de-epoxidase, chloroplastic [Quercus suber]	8.34096e-26	A0A2N9G285	98.21	8e-28	A0A2N9G285_FAGSY	VDE domain-containing protein {ECO:0000259|Pfam:PF07137}			GO:0009507 // GO:0046422		violaxanthin de-epoxidase activity (GO:0046422);	chloroplast (GO:0009507);		Lesur et al. (2015)	F. sylvatica	bud dormancy
fagus_sylvatica_MIRA_assembly_2_c17855	151															Lesur et al. (2015)	F. sylvatica	bud dormancy
fagus_sylvatica_MIRA_assembly_2_c17863	100															Lesur et al. (2015)	F. sylvatica	bud dormancy
fagus_sylvatica_MIRA_assembly_2_c17888	130															Lesur et al. (2015)	F. sylvatica	bud dormancy
fagus_sylvatica_MIRA_assembly_2_c17899	198															Lesur et al. (2015)	F. sylvatica	bud dormancy
fagus_sylvatica_MIRA_assembly_2_c18026	134															Lesur et al. (2015)	F. sylvatica	bud dormancy
fagus_sylvatica_MIRA_assembly_2_c18093	171															Lesur et al. (2015)	F. sylvatica	bud dormancy
fagus_sylvatica_MIRA_assembly_2_c18095	143															Lesur et al. (2015)	F. sylvatica	bud dormancy
fagus_sylvatica_MIRA_assembly_2_c18115	234	hypothetical protein CMV_005566 [Castanea mollissima]	1.20531e-44	Q5Z8P2	77.92	2e-35	PUS2_ORYSJ	RNA pseudouridine synthase 2, chloroplastic	osa:4342081	K06180	GO:0009507 // GO:0009982 // GO:0003723 // GO:0000455	enzyme-directed rRNA pseudouridine synthesis (GO:0000455);	pseudouridine synthase activity (GO:0009982);RNA binding (GO:0003723);	chloroplast (GO:0009507);	Chloroplast;Isomerase;Plastid;Reference proteome;RNA-binding;Transit peptide.;	Lesur et al. (2015)	F. sylvatica	bud dormancy
fagus_sylvatica_MIRA_assembly_2_c18154	190			A0A2N9EMH3	100.00	3e-16	A0A2N9EMH3_FAGSY	5'-deoxynucleotidase {ECO:0000256|ARBA:ARBA00012964}			GO:0002953		5'-deoxynucleotidase activity (GO:0002953);		ATP-binding {ECO:0000256|ARBA:ARBA00022840};Nucleotide-binding {ECO:0000256|ARBA:ARBA00022840}.;	Lesur et al. (2015)	F. sylvatica	bud dormancy
fagus_sylvatica_MIRA_assembly_2_c182	1911	calcium permeable stress-gated cation channel 1 [Quercus lobata]	0	Q5XEZ5	78.84	0.0	CSC1_ARATH	Calcium permeable stress-gated cation channel 1 {ECO:0000303|PubMed:24503647}	ath:AT4G22120	K21989	GO:0016021 // GO:0005886 // GO:0005227 // GO:0008381 // GO:0006812	cation transport (GO:0006812);	calcium activated cation channel activity (GO:0005227);mechanosensitive ion channel activity (GO:0008381);	integral component of membrane (GO:0016021);plasma membrane (GO:0005886);	3D-structure;Calcium;Ion channel;Ion transport;Membrane;Reference proteome;Transmembrane;Transmembrane helix;Transport.;	Carsjens et al. (2014)	F. sylvatica	drought
fagus_sylvatica_MIRA_assembly_2_c18204	102															Lesur et al. (2015)	F. sylvatica	bud dormancy
fagus_sylvatica_MIRA_assembly_2_c18213	123															Lesur et al. (2015)	F. sylvatica	bud dormancy
fagus_sylvatica_MIRA_assembly_2_c18363	144															Lesur et al. (2015)	F. sylvatica	bud dormancy
fagus_sylvatica_MIRA_assembly_2_c18370	165															Lesur et al. (2015)	F. sylvatica	bud dormancy
fagus_sylvatica_MIRA_assembly_2_c18373	122															Lesur et al. (2015)	F. sylvatica	bud dormancy
fagus_sylvatica_MIRA_assembly_2_c18465	153	Kinesin-like protein [Parasponia andersonii]	3.50262e-21	Q27IK6	56.86	2e-09	KN12D_ARATH	Kinesin-like protein KIN-12D {ECO:0000305}	ath:AT3G19050	K10400	GO:0032153 // GO:0005871 // GO:0005874 // GO:0009524 // GO:0005524 // GO:0016887 // GO:0008017 // GO:0003777 // GO:0000911 // GO:0007018 // GO:0000281 // GO:0080175	cytokinesis by cell plate formation (GO:0000911);microtubule-based movement (GO:0007018);mitotic cytokinesis (GO:0000281);phragmoplast microtubule organization (GO:0080175);	ATP binding (GO:0005524);ATPase activity (GO:0016887);microtubule binding (GO:0008017);microtubule motor activity (GO:0003777);	cell division site (GO:0032153);kinesin complex (GO:0005871);microtubule (GO:0005874);phragmoplast (GO:0009524);	ATP-binding;Coiled coil;Cytoplasm;Cytoskeleton;Microtubule;Motor protein;Nucleotide-binding;Reference proteome.;	Lesur et al. (2015)	F. sylvatica	bud dormancy
fagus_sylvatica_MIRA_assembly_2_c18480	168	probable BOI-related E3 ubiquitin-protein ligase 3 [Quercus suber]	2.7464e-15	A0A2N9FRP0	100.00	4e-29	A0A2N9FRP0_FAGSY	Uncharacterized protein {ECO:0000313|EMBL:SPC89601.1}			GO:0046872		metal ion binding (GO:0046872);		Coiled coil {ECO:0000256|SAM:Coils};Metal-binding {ECO:0000256|ARBA:ARBA00022771};Zinc {ECO:0000256|ARBA:ARBA00022771};Zinc-finger {ECO:0000256|ARBA:ARBA00022771}.;	Lesur et al. (2015)	F. sylvatica	bud dormancy
fagus_sylvatica_MIRA_assembly_2_c1865	2243	hypothetical protein CMV_029056 [Castanea mollissima]	0	Q9LK50	76.16	0.0	AB26G_ARATH	ABC transporter G family member 26 {ECO:0000303|PubMed:18299247}	ath:AT3G13220		GO:0005789 // GO:0016021 // GO:0005886 // GO:0005524 // GO:0016887 // GO:0042626 // GO:0009555 // GO:0010584 // GO:0010152 // GO:0030638 // GO:0080110 // GO:0055085	pollen development (GO:0009555);pollen exine formation (GO:0010584);pollen maturation (GO:0010152);polyketide metabolic process (GO:0030638);sporopollenin biosynthetic process (GO:0080110);transmembrane transport (GO:0055085);	ATP binding (GO:0005524);ATPase activity (GO:0016887);ATPase-coupled transmembrane transporter activity (GO:0042626);	endoplasmic reticulum membrane (GO:0005789);integral component of membrane (GO:0016021);plasma membrane (GO:0005886);	ATP-binding;Cell membrane;Endoplasmic reticulum;Membrane;Nucleotide-binding;Reference proteome;Transmembrane;Transmembrane helix;Transport.;	Lesur et al. (2015)	F. sylvatica	bud dormancy
fagus_sylvatica_MIRA_assembly_2_c1869	785	chlorophyll a-b binding protein 6A, chloroplastic [Momordica charantia]	5.31266e-156	P12360	85.25	1e-138	CB11_SOLLC	Chlorophyll a-b binding protein 6A, chloroplastic	sly:544310	K08907	GO:0009535 // GO:0016021 // GO:0009522 // GO:0009523 // GO:0016168 // GO:0046872 // GO:0009768 // GO:0018298 // GO:0009416	photosynthesis, light harvesting in photosystem I (GO:0009768);protein-chromophore linkage (GO:0018298);response to light stimulus (GO:0009416);	chlorophyll binding (GO:0016168);metal ion binding (GO:0046872);	chloroplast thylakoid membrane (GO:0009535);integral component of membrane (GO:0016021);photosystem I (GO:0009522);photosystem II (GO:0009523);	Chlorophyll;Chloroplast;Chromophore;Magnesium;Membrane;Metal-binding;Phosphoprotein;Photosynthesis;Photosystem I;Photosystem II;Plastid;Reference proteome;Thylakoid;Transit peptide;Transmembrane;Transmembrane helix.;	Street et al. (2006)	P.trichocarpa	drought
fagus_sylvatica_MIRA_assembly_2_c18926	142	hypothetical protein CMV_029555 [Castanea mollissima]	1.66483e-15	Q9SVY0	77.78	2e-13	NRPA1_ARATH	DNA-directed RNA polymerase I subunit 1 {ECO:0000305}	ath:AT3G57660	K02999	GO:0042025 // GO:0005634 // GO:0009506 // GO:0005736 // GO:0003677 // GO:0003899 // GO:0008270 // GO:0042254 // GO:0006351	ribosome biogenesis (GO:0042254);transcription, DNA-templated (GO:0006351);	DNA binding (GO:0003677);DNA-directed 5'-3' RNA polymerase activity (GO:0003899);zinc ion binding (GO:0008270);	host cell nucleus (GO:0042025);nucleus (GO:0005634);plasmodesma (GO:0009506);RNA polymerase I complex (GO:0005736);	DNA-directed RNA polymerase;Magnesium;Metal-binding;Nucleotidyltransferase;Nucleus;Reference proteome;Ribosome biogenesis;Transcription;Transferase;Zinc.;	Lesur et al. (2015)	F. sylvatica	bud dormancy
fagus_sylvatica_MIRA_assembly_2_c18943	275	F-box protein At5g49610-like [Quercus lobata]	5.35023e-35	A0A2N9GTQ1	98.90	7e-55	A0A2N9GTQ1_FAGSY	F-box domain-containing protein {ECO:0000259|Pfam:PF00646}								Lesur et al. (2015)	F. sylvatica	bud dormancy
fagus_sylvatica_MIRA_assembly_2_c18964	107															Lesur et al. (2015)	F. sylvatica	bud dormancy
fagus_sylvatica_MIRA_assembly_2_c19	2203	hypothetical protein CMV_009080 [Castanea mollissima]	0	Q52T38	70.76	0.0	ZDH22_ARATH	Protein S-acyltransferase 24	ath:AT5G20350	K20032	GO:0030659 // GO:0005768 // GO:0005794 // GO:0000139 // GO:0016021 // GO:0005802 // GO:0000035 // GO:0016409 // GO:0019706 // GO:0009932 // GO:0018345	cell tip growth (GO:0009932);protein palmitoylation (GO:0018345);	acyl binding (GO:0000035);palmitoyltransferase activity (GO:0016409);protein-cysteine S-palmitoyltransferase activity (GO:0019706);	cytoplasmic vesicle membrane (GO:0030659);endosome (GO:0005768);Golgi apparatus (GO:0005794);Golgi membrane (GO:0000139);integral component of membrane (GO:0016021);trans-Golgi network (GO:0005802);	Acyltransferase;ANK repeat;Cytoplasmic vesicle;Golgi apparatus;Lipoprotein;Membrane;Palmitate;Reference proteome;Repeat;Transferase;Transmembrane;Transmembrane helix.;	Carsjens et al. (2014)	F. sylvatica	drought
fagus_sylvatica_MIRA_assembly_2_c19044	183															Lesur et al. (2015)	F. sylvatica	bud dormancy
fagus_sylvatica_MIRA_assembly_2_c19061	186															Lesur et al. (2015)	F. sylvatica	bud dormancy
fagus_sylvatica_MIRA_assembly_2_c19096	221															Lesur et al. (2015)	F. sylvatica	bud dormancy
fagus_sylvatica_MIRA_assembly_2_c19120	129															Lesur et al. (2015)	F. sylvatica	bud dormancy
fagus_sylvatica_MIRA_assembly_2_c19147	196	lycopene epsilon cyclase [Citrus maxima]	2.07317e-31	Q38932	83.08	4e-31	LCYE_ARATH	Lycopene epsilon cyclase, chloroplastic {ECO:0000303|PubMed:8837512}	ath:AT5G57030	K06444	GO:0031969 // GO:0016021 // GO:0045435 // GO:0016491 // GO:0016705 // GO:0016120 // GO:0016117 // GO:0006744 // GO:0016123	carotene biosynthetic process (GO:0016120);carotenoid biosynthetic process (GO:0016117);ubiquinone biosynthetic process (GO:0006744);xanthophyll biosynthetic process (GO:0016123);	lycopene epsilon cyclase activity (GO:0045435);oxidoreductase activity (GO:0016491);oxidoreductase activity, acting on paired donors, with incorporation or reduction of molecular oxygen (GO:0016705);	chloroplast membrane (GO:0031969);integral component of membrane (GO:0016021);	Carotenoid biosynthesis;Chloroplast;Isomerase;Membrane;NAD;Plastid;Reference proteome;Transit peptide;Transmembrane;Transmembrane helix.;	Lesur et al. (2015)	F. sylvatica	bud dormancy
fagus_sylvatica_MIRA_assembly_2_c19339	255	linoleate 13S-lipoxygenase 2-1, chloroplastic-like [Quercus lobata]	1.2218e-37	O24370	59.52	8e-29	LOX21_SOLTU	Linoleate 13S-lipoxygenase 2-1, chloroplastic	sot:102596122	K00454	GO:0009570 // GO:0009534 // GO:0016165 // GO:0046872 // GO:0016702 // GO:0010597 // GO:0034440 // GO:0031408	green leaf volatile biosynthetic process (GO:0010597);lipid oxidation (GO:0034440);oxylipin biosynthetic process (GO:0031408);	linoleate 13S-lipoxygenase activity (GO:0016165);metal ion binding (GO:0046872);oxidoreductase activity, acting on single donors with incorporation of molecular oxygen, incorporation of two atoms of oxygen (GO:0016702);	chloroplast stroma (GO:0009570);chloroplast thylakoid (GO:0009534);	Chloroplast;Dioxygenase;Fatty acid biosynthesis;Fatty acid metabolism;Iron;Lipid biosynthesis;Lipid metabolism;Metal-binding;Oxidoreductase;Oxylipin biosynthesis;Plastid;Reference proteome;Thylakoid;Transit peptide.;	Lesur et al. (2015)	F. sylvatica	bud dormancy
fagus_sylvatica_MIRA_assembly_2_c195	2316	putative LOV domain-containing protein [Fagus sylvatica]	0	Q94BT6	85.50	0.0	ADO1_ARATH	Adagio protein 1	ath:AT5G57360	K12115	GO:0005829 // GO:0005634 // GO:0019005 // GO:0009881 // GO:0007623 // GO:0009908 // GO:0016567 // GO:0018298 // GO:0009637	circadian rhythm (GO:0007623);flower development (GO:0009908);protein ubiquitination (GO:0016567);protein-chromophore linkage (GO:0018298);response to blue light (GO:0009637);	photoreceptor activity (GO:0009881);	cytosol (GO:0005829);nucleus (GO:0005634);SCF ubiquitin ligase complex (GO:0019005);	3D-structure;Alternative splicing;Biological rhythms;Chromophore;Cytoplasm;Flavoprotein;Flowering;FMN;Kelch repeat;Nucleus;Photoreceptor protein;Receptor;Reference proteome;Repeat;Sensory transduction;Ubl conjugation;Ubl conjugation pathway.;	Chen et al. (2014)	P.abies	photoperiod
fagus_sylvatica_MIRA_assembly_2_c19706	267	probable acyl-[acyl-carrier-protein]--UDP-N-acetylglucosamine O-acyltransferase, mitochondrial [Quercus suber] XP_023906591.1 probable acyl-[acyl-carrier-protein]--UDP-N-acetylglucosamine O-acyltransferase, mitochondrial [Quercus suber]	3.70802e-23	Q9SU91	76.14	1e-13	LPXA_ARATH	Probable acyl-[acyl-carrier-protein]--UDP-N-acetylglucosamine O-acyltransferase, mitochondrial	ath:AT4G29540	K00677	GO:0005739 // GO:0008780 // GO:0009245 // GO:2001289	lipid A biosynthetic process (GO:0009245);lipid X metabolic process (GO:2001289);	acyl-[acyl-carrier-protein]-UDP-N-acetylglucosamine O-acyltransferase activity (GO:0008780);	mitochondrion (GO:0005739);	3D-structure;Acyltransferase;Alternative splicing;Lipid A biosynthesis;Lipid biosynthesis;Lipid metabolism;Mitochondrion;Reference proteome;Transferase;Transit peptide.;	Lesur et al. (2015)	F. sylvatica	bud dormancy
fagus_sylvatica_MIRA_assembly_2_c19719	195															Lesur et al. (2015)	F. sylvatica	bud dormancy
fagus_sylvatica_MIRA_assembly_2_c19749	131	unknown [Lotus japonicus]	6.90002e-21	Q42796	64.71	8e-08	F16P1_SOYBN	Fructose-1,6-bisphosphatase, chloroplastic			GO:0009507 // GO:0005737 // GO:0005829 // GO:0042132 // GO:0046872 // GO:0030388 // GO:0006002 // GO:0006000 // GO:0006094 // GO:0019253 // GO:0005986	fructose 1,6-bisphosphate metabolic process (GO:0030388);fructose 6-phosphate metabolic process (GO:0006002);fructose metabolic process (GO:0006000);gluconeogenesis (GO:0006094);reductive pentose-phosphate cycle (GO:0019253);sucrose biosynthetic process (GO:0005986);	fructose 1,6-bisphosphate 1-phosphatase activity (GO:0042132);metal ion binding (GO:0046872);	chloroplast (GO:0009507);cytoplasm (GO:0005737);cytosol (GO:0005829);	Calvin cycle;Carbohydrate metabolism;Chloroplast;Disulfide bond;Hydrolase;Magnesium;Metal-binding;Plastid;Reference proteome;Transit peptide.;	Lesur et al. (2015)	F. sylvatica	bud dormancy
fagus_sylvatica_MIRA_assembly_2_c19762	150															Lesur et al. (2015)	F. sylvatica	bud dormancy
fagus_sylvatica_MIRA_assembly_2_c19814	140															Lesur et al. (2015)	F. sylvatica	bud dormancy
fagus_sylvatica_MIRA_assembly_2_c19842	114															Lesur et al. (2015)	F. sylvatica	bud dormancy
fagus_sylvatica_MIRA_assembly_2_c19862	132															Lesur et al. (2015)	F. sylvatica	bud dormancy
fagus_sylvatica_MIRA_assembly_2_c19866	150	phosphate transporter PHO1 homolog 9-like [Olea europaea var. sylvestris]	5.36028e-12	Q9LJW0	78.00	8e-12	PHO19_ARATH	Phosphate transporter PHO1 homolog 9	ath:AT3G29060		GO:0005737 // GO:0005794 // GO:0016021 // GO:0005886 // GO:0005802 // GO:0000822 // GO:0015114 // GO:0016036 // GO:0006817	cellular response to phosphate starvation (GO:0016036);phosphate ion transport (GO:0006817);	inositol hexakisphosphate binding (GO:0000822);phosphate ion transmembrane transporter activity (GO:0015114);	cytoplasm (GO:0005737);Golgi apparatus (GO:0005794);integral component of membrane (GO:0016021);plasma membrane (GO:0005886);trans-Golgi network (GO:0005802);	Cell membrane;Membrane;Phosphate transport;Reference proteome;Transmembrane;Transmembrane helix;Transport.;	Lesur et al. (2015)	F. sylvatica	bud dormancy
fagus_sylvatica_MIRA_assembly_2_c19875	133															Lesur et al. (2015)	F. sylvatica	bud dormancy
fagus_sylvatica_MIRA_assembly_2_c19876	107	probable strigolactone esterase DAD2 [Quercus suber]	3.96185e-16	J9U5U9	94.29	6e-18	DAD2_PETHY	Probable strigolactone esterase DAD2			GO:0016788 // GO:0010223 // GO:1901601	secondary shoot formation (GO:0010223);strigolactone biosynthetic process (GO:1901601);	hydrolase activity, acting on ester bonds (GO:0016788);		3D-structure;Hydrolase.;	Lesur et al. (2015)	F. sylvatica	bud dormancy
fagus_sylvatica_MIRA_assembly_2_c19881	138			A0A2N9I5C6	100.00	4e-10	A0A2N9I5C6_FAGSY	PBPe domain-containing protein {ECO:0000259|SMART:SM00079}			GO:0016020 // GO:0015276 // GO:0003676		ligand-gated ion channel activity (GO:0015276);nucleic acid binding (GO:0003676);	membrane (GO:0016020);		Lesur et al. (2015)	F. sylvatica	bud dormancy
fagus_sylvatica_MIRA_assembly_2_c19883	158	hypothetical protein CMV_014788 [Castanea mollissima]	7.89482e-09	A0A2N9ETC3	100.00	1e-26	A0A2N9ETC3_FAGSY	Uncharacterized protein {ECO:0000313|EMBL:SPC77824.1}			GO:0005634 // GO:0003677		DNA binding (GO:0003677);	nucleus (GO:0005634);	Nucleus {ECO:0000256|ARBA:ARBA00023242}.;	Lesur et al. (2015)	F. sylvatica	bud dormancy
fagus_sylvatica_MIRA_assembly_2_c19884	172	hypothetical protein CJ030_MR0G007674 [Morella rubra]	9.1689e-27	Q9LK35	73.68	3e-22	THE1_ARATH	Receptor-like protein kinase THESEUS 1	ath:AT5G54380		GO:0016021 // GO:0005886 // GO:0009506 // GO:0005524 // GO:0004672 // GO:0004674 // GO:0009817 // GO:0046777 // GO:0009741 // GO:0009826	defense response to fungus, incompatible interaction (GO:0009817);protein autophosphorylation (GO:0046777);response to brassinosteroid (GO:0009741);unidimensional cell growth (GO:0009826);	ATP binding (GO:0005524);protein kinase activity (GO:0004672);protein serine/threonine kinase activity (GO:0004674);	integral component of membrane (GO:0016021);plasma membrane (GO:0005886);plasmodesma (GO:0009506);	ATP-binding;Cell membrane;Glycoprotein;Kinase;Membrane;Nucleotide-binding;Phosphoprotein;Reference proteome;Serine/threonine-protein kinase;Signal;Transferase;Transmembrane;Transmembrane helix.;	Lesur et al. (2015)	F. sylvatica	bud dormancy
fagus_sylvatica_MIRA_assembly_2_c19913	127	dynamin-related protein 1E-like [Rosa chinensis]	1.20326e-08	Q9FNX5	82.76	3e-07	DRP1E_ARATH	Dynamin-related protein 1E	ath:AT3G60190		GO:0005737 // GO:0005829 // GO:0016020 // GO:0005874 // GO:0005739 // GO:0009524 // GO:0005886 // GO:0009506 // GO:0005774 // GO:0005773 // GO:0005525 // GO:0003924 // GO:0008017 // GO:0007049 // GO:0051301 // GO:0050832 // GO:0000266 // GO:0048285 // GO:0046686 // GO:0016192	cell cycle (GO:0007049);cell division (GO:0051301);defense response to fungus (GO:0050832);mitochondrial fission (GO:0000266);organelle fission (GO:0048285);response to cadmium ion (GO:0046686);vesicle-mediated transport (GO:0016192);	GTP binding (GO:0005525);GTPase activity (GO:0003924);microtubule binding (GO:0008017);	cytoplasm (GO:0005737);cytosol (GO:0005829);membrane (GO:0016020);microtubule (GO:0005874);mitochondrion (GO:0005739);phragmoplast (GO:0009524);plasma membrane (GO:0005886);plasmodesma (GO:0009506);vacuolar membrane (GO:0005774);vacuole (GO:0005773);	Acetylation;Cell cycle;Cell division;Cytoplasm;Cytoskeleton;GTP-binding;Hydrolase;Microtubule;Motor protein;Nucleotide-binding;Reference proteome.;	Lesur et al. (2015)	F. sylvatica	bud dormancy
fagus_sylvatica_MIRA_assembly_2_c19927	122															Lesur et al. (2015)	F. sylvatica	bud dormancy
fagus_sylvatica_MIRA_assembly_2_c19959	133	hypothetical protein CMV_012513 [Castanea mollissima]	5.6291e-11	O23210	69.70	2e-07	SCL15_ARATH	Scarecrow-like protein 15	ath:AT4G36710		GO:0005634 // GO:0003700 // GO:0043565 // GO:0030154 // GO:0048831 // GO:0006355	cell differentiation (GO:0030154);regulation of shoot system development (GO:0048831);regulation of transcription, DNA-templated (GO:0006355);	DNA-binding transcription factor activity (GO:0003700);sequence-specific DNA binding (GO:0043565);	nucleus (GO:0005634);	Nucleus;Reference proteome;Transcription;Transcription regulation.;	Lesur et al. (2015)	F. sylvatica	bud dormancy
fagus_sylvatica_MIRA_assembly_2_c19962	126	hypothetical protein CMV_014780 [Castanea mollissima]	1.2211e-14	A0A2N9J1T0	97.62	6e-19	A0A2N9J1T0_FAGSY	Uncharacterized protein {ECO:0000313|EMBL:SPD30450.1}								Lesur et al. (2015)	F. sylvatica	bud dormancy
fagus_sylvatica_MIRA_assembly_2_c19964	115															Lesur et al. (2015)	F. sylvatica	bud dormancy
fagus_sylvatica_MIRA_assembly_2_c19971	133	hypothetical chloroplast RF19 [Fagus sylvatica] QBM31073.1 hypothetical chloroplast RF19 [Fagus sylvatica]	1.0923e-08	A0A482E9A6	100.00	7e-09	A0A482E9A6_FAGSY	Protein TIC 214 {ECO:0000256|RuleBase:RU364085}			GO:0009706 // GO:0016021 // GO:0015031	protein transport (GO:0015031);		chloroplast inner membrane (GO:0009706);integral component of membrane (GO:0016021);	Chloroplast {ECO:0000256|RuleBase:RU364085, ECO:0000313|EMBL:QBM31073.1};Membrane {ECO:0000256|ARBA:ARBA00022989, ECO:0000256|RuleBase:RU364085};Plastid {ECO:0000256|RuleBase:RU364085, ECO:0000313|EMBL:QBM31073.1};Plastid inner membrane {ECO:0000256|RuleBase:RU364085};Protein transport {ECO:0000256|RuleBase:RU364085};Transmembrane {ECO:0000256|ARBA:ARBA00022989,;ECO:0000256|RuleBase:RU364085};Tra…	Lesur et al. (2015)	F. sylvatica	bud dormancy
fagus_sylvatica_MIRA_assembly_2_c19993	150															Lesur et al. (2015)	F. sylvatica	bud dormancy
fagus_sylvatica_MIRA_assembly_2_c20096	104															Lesur et al. (2015)	F. sylvatica	bud dormancy
fagus_sylvatica_MIRA_assembly_2_c20099	120	hypothetical protein CMV_004937 [Castanea mollissima]	2.88686e-09	A0A2N9HXT8	100.00	6e-15	A0A2N9HXT8_FAGSY	Uncharacterized protein {ECO:0000313|EMBL:SPD16491.1}			GO:0005524		ATP binding (GO:0005524);		ATP-binding {ECO:0000256|ARBA:ARBA00022840};Coiled coil {ECO:0000256|SAM:Coils};Nucleotide-binding {ECO:0000256|ARBA:ARBA00022840}.;	Lesur et al. (2015)	F. sylvatica	bud dormancy
fagus_sylvatica_MIRA_assembly_2_c20198	102															Lesur et al. (2015)	F. sylvatica	bud dormancy
fagus_sylvatica_MIRA_assembly_2_c20267	863	methionine gamma-lyase [Ziziphus jujuba]	3.27416e-28	Q9SGU9	75.00	2e-21	MGL_ARATH	Methionine gamma-lyase	ath:AT1G64660	K01761	GO:0005737 // GO:0005829 // GO:0016846 // GO:0004123 // GO:0018826 // GO:0030170 // GO:0009970 // GO:0042631 // GO:0019343 // GO:0019458 // GO:0051289 // GO:0019346	cellular response to sulfate starvation (GO:0009970);cellular response to water deprivation (GO:0042631);cysteine biosynthetic process via cystathionine (GO:0019343);methionine catabolic process via 2-oxobutanoate (GO:0019458);protein homotetramerization (GO:0051289);transsulfuration (GO:0019346);	carbon-sulfur lyase activity (GO:0016846);cystathionine gamma-lyase activity (GO:0004123);methionine gamma-lyase activity (GO:0018826);pyridoxal phosphate binding (GO:0030170);	cytoplasm (GO:0005737);cytosol (GO:0005829);	Cytoplasm;Lyase;Pyridoxal phosphate;Reference proteome.;	Evans et al. (2014)	P.trichocarpa	photoperiod
fagus_sylvatica_MIRA_assembly_2_c20270	124	hypothetical protein CJ030_MR8G028333 [Morella rubra]	3.67955e-14	A0A2N9IX80	97.56	9e-18	A0A2N9IX80_FAGSY	zf-RVT domain-containing protein {ECO:0000259|Pfam:PF13966}								Lesur et al. (2015)	F. sylvatica	bud dormancy
fagus_sylvatica_MIRA_assembly_2_c20274	188															Lesur et al. (2015)	F. sylvatica	bud dormancy
fagus_sylvatica_MIRA_assembly_2_c20292	177															Lesur et al. (2015)	F. sylvatica	bud dormancy
fagus_sylvatica_MIRA_assembly_2_c20318	112	hypothetical protein CMV_026393 [Castanea mollissima]	4.38632e-17	A0A2N9IXE1	100.00	7e-16	A0A2N9IXE1_FAGSY	Uncharacterized protein {ECO:0000313|EMBL:SPD28920.1}			GO:0005524 // GO:0008716 // GO:0046872 // GO:0071555 // GO:0008360	cell wall organization (GO:0071555);regulation of cell shape (GO:0008360);	ATP binding (GO:0005524);D-alanine-D-alanine ligase activity (GO:0008716);metal ion binding (GO:0046872);		ATP-binding {ECO:0000256|ARBA:ARBA00022840, ECO:0000256|PROSITE-;ProRule:PRU00409};Cell shape {ECO:0000256|ARBA:ARBA00022984};Cell wall biogenesis/degradation {ECO:0000256|ARBA:ARBA00023316};Ligase {ECO:0000256|ARBA:ARBA00022598};Nucleotide-binding {ECO:0000256|ARBA:ARBA00022840, ECO:0000256|PROSITE-;ProRule:PRU00409};Peptidoglycan synthesis {ECO:0000256|ARBA:ARBA00022984}.;	Lesur et al. (2015)	F. sylvatica	bud dormancy
fagus_sylvatica_MIRA_assembly_2_c2039	1800	pectinesterase-like [Quercus lobata]	0	P83948	77.63	0.0	PME3_CITSI	Pectinesterase 3			GO:0005618 // GO:0005576 // GO:0045330 // GO:0004857 // GO:0030599 // GO:0042545 // GO:0045490	cell wall modification (GO:0042545);pectin catabolic process (GO:0045490);	aspartyl esterase activity (GO:0045330);enzyme inhibitor activity (GO:0004857);pectinesterase activity (GO:0030599);	cell wall (GO:0005618);extracellular region (GO:0005576);	Aspartyl esterase;Cell wall;Cell wall biogenesis/degradation;Direct protein sequencing;Disulfide bond;Glycoprotein;Hydrolase;Secreted;Signal.;	Evans et al. (2014)	P.trichocarpa	drought
fagus_sylvatica_MIRA_assembly_2_c20428	123															Lesur et al. (2015)	F. sylvatica	bud dormancy
fagus_sylvatica_MIRA_assembly_2_c20433	140															Lesur et al. (2015)	F. sylvatica	bud dormancy
fagus_sylvatica_MIRA_assembly_2_c20488	142	uncharacterized protein LOC115963841 [Quercus lobata]	3.58032e-17	A0A4S4D5D4	78.26	8e-14	A0A4S4D5D4_CAMSI	Uncharacterized protein {ECO:0000313|EMBL:THF97508.1}			GO:0016021			integral component of membrane (GO:0016021);	Coiled coil {ECO:0000256|SAM:Coils};Membrane {ECO:0000256|SAM:Phobius};Reference proteome {ECO:0000313|Proteomes:UP000306102};Transmembrane {ECO:0000256|SAM:Phobius};Transmembrane helix {ECO:0000256|SAM:Phobius}.;	Lesur et al. (2015)	F. sylvatica	bud dormancy
fagus_sylvatica_MIRA_assembly_2_c20595	128															Lesur et al. (2015)	F. sylvatica	bud dormancy
fagus_sylvatica_MIRA_assembly_2_c20636	186	putative disease resistance protein RGA4 [Quercus lobata] XP_030967618.1 putative disease resistance protein RGA4 [Quercus lobata] XP_030967620.1 putative disease resistance protein RGA4 [Quercus lobata] XP_030967621.1 putative disease resistance protein RGA4 [Quercus lobata]	4.63135e-07	A0A2N9J7I9	98.00	6e-23	A0A2N9J7I9_FAGSY	Uncharacterized protein {ECO:0000313|EMBL:SPD32483.1}							Coiled coil {ECO:0000256|SAM:Coils}.;	Lesur et al. (2015)	F. sylvatica	bud dormancy
fagus_sylvatica_MIRA_assembly_2_c20637	107															Lesur et al. (2015)	F. sylvatica	bud dormancy
fagus_sylvatica_MIRA_assembly_2_c20726	111	WUSCHEL-related homeobox 1-like isoform X2 [Quercus lobata]	1.22041e-07	A0A2N9FQ71	100.00	4e-16	A0A2N9FQ71_FAGSY	Homeobox domain-containing protein {ECO:0000259|PROSITE:PS50071}			GO:0005634 // GO:0003677		DNA binding (GO:0003677);	nucleus (GO:0005634);	DNA-binding {ECO:0000256|PROSITE-ProRule:PRU00108,;ECO:0000256|RuleBase:RU000682};Homeobox {ECO:0000256|PROSITE-ProRule:PRU00108,;ECO:0000256|RuleBase:RU000682};Nucleus {ECO:0000256|PROSITE-ProRule:PRU00108,;ECO:0000256|RuleBase:RU000682}.;	Lesur et al. (2015)	F. sylvatica	bud dormancy
fagus_sylvatica_MIRA_assembly_2_c20793	196	uncharacterized protein LOC111986206 isoform X2 [Quercus suber]	2.42314e-11	A0A2N9FAT5	98.08	4e-15	A0A2N9FAT5_FAGSY	Uncharacterized protein {ECO:0000313|EMBL:SPC84120.1}			GO:0046872		metal ion binding (GO:0046872);		Metal-binding {ECO:0000256|ARBA:ARBA00022771, ECO:0000256|PROSITE-;ProRule:PRU00322};Zinc {ECO:0000256|ARBA:ARBA00022771, ECO:0000256|PROSITE-ProRule:PRU00322};Zinc-finger {ECO:0000256|ARBA:ARBA00022771, ECO:0000256|PROSITE-;ProRule:PRU00322}.;	Lesur et al. (2015)	F. sylvatica	bud dormancy
fagus_sylvatica_MIRA_assembly_2_c20885	116															Lesur et al. (2015)	F. sylvatica	bud dormancy
fagus_sylvatica_MIRA_assembly_2_c20995	135	hypothetical protein CISIN_1g016424mg [Citrus sinensis]	5.26483e-15	P46488	91.89	1e-16	MDHG_CUCSA	Malate dehydrogenase, glyoxysomal	csv:101219252	K00026	GO:0009514 // GO:0030060 // GO:0006097 // GO:0006108 // GO:0006099	glyoxylate cycle (GO:0006097);malate metabolic process (GO:0006108);tricarboxylic acid cycle (GO:0006099);	L-malate dehydrogenase activity (GO:0030060);	glyoxysome (GO:0009514);	Glyoxylate bypass;Glyoxysome;NAD;Oxidoreductase;Peroxisome;Transit peptide;Tricarboxylic acid cycle.;	Lesur et al. (2015)	F. sylvatica	bud dormancy
fagus_sylvatica_MIRA_assembly_2_c21021	119	PREDICTED: uncharacterized protein LOC108993313 [Juglans regia]	1.42945e-15	A0A2N9IG01	100.00	6e-17	A0A2N9IG01_FAGSY	Uncharacterized protein {ECO:0000313|EMBL:SPD23388.1}							Coiled coil {ECO:0000256|SAM:Coils}.;	Lesur et al. (2015)	F. sylvatica	bud dormancy
fagus_sylvatica_MIRA_assembly_2_c21124	120															Lesur et al. (2015)	F. sylvatica	bud dormancy
fagus_sylvatica_MIRA_assembly_2_c21181	119			A0A2N9EWD4	87.18	2e-13	A0A2N9EWD4_FAGSY	C2H2-type domain-containing protein {ECO:0000259|PROSITE:PS00028}								Lesur et al. (2015)	F. sylvatica	bud dormancy
fagus_sylvatica_MIRA_assembly_2_c21462	178	hypothetical protein ES319_D09G196900v1 [Gossypium barbadense]	5.08518e-06	A0A5J5Q709	54.90	3e-06	A0A5J5Q709_GOSBA	Uncharacterized protein {ECO:0000313|EMBL:KAB2014027.1}								Lesur et al. (2015)	F. sylvatica	bud dormancy
fagus_sylvatica_MIRA_assembly_2_c22077	100															Lesur et al. (2015)	F. sylvatica	bud dormancy
fagus_sylvatica_MIRA_assembly_2_c2229	896	NAC domain-containing protein 2-like [Quercus lobata]	3.01023e-55	Q39013	54.10	6e-26	NAC2_ARATH	NAC domain-containing protein 2	ath:AT1G01720		GO:0005634 // GO:0003700 // GO:0019900 // GO:0000976 // GO:0071456 // GO:0009788 // GO:0009611	cellular response to hypoxia (GO:0071456);negative regulation of abscisic acid-activated signaling pathway (GO:0009788);response to wounding (GO:0009611);	DNA-binding transcription factor activity (GO:0003700);kinase binding (GO:0019900);transcription regulatory region sequence-specific DNA binding (GO:0000976);	nucleus (GO:0005634);	DNA-binding;Nucleus;Reference proteome;Transcription;Transcription regulation.;	Lesur et al. (2015)	F. sylvatica	bud dormancy
fagus_sylvatica_MIRA_assembly_2_c2247	2978	calcium-transporting ATPase 8, plasma membrane-type isoform X2 [Arachis duranensis]	0	Q9LY77	59.15	0.0	ACA12_ARATH	Calcium-transporting ATPase 12, plasma membrane-type	ath:AT3G63380	K01537	GO:0016021 // GO:0043231 // GO:0005524 // GO:0019829 // GO:0005388 // GO:0005516 // GO:0046872		ATP binding (GO:0005524);ATPase-coupled cation transmembrane transporter activity (GO:0019829);calcium transmembrane transporter activity, phosphorylative mechanism (GO:0005388);calmodulin binding (GO:0005516);metal ion binding (GO:0046872);	integral component of membrane (GO:0016021);intracellular membrane-bounded organelle (GO:0043231);	Acetylation;ATP-binding;Calcium;Calcium transport;Calmodulin-binding;Ion transport;Magnesium;Membrane;Metal-binding;Nucleotide-binding;Phosphoprotein;Reference proteome;Translocase;Transmembrane;Transmembrane helix;Transport.;	Street et al. (2006)	P.trichocarpa	drought
fagus_sylvatica_MIRA_assembly_2_c2257	1672	potassium transporter 2 [Quercus lobata] XP_030928233.1 potassium transporter 2 [Quercus lobata]	0	O22881	79.09	0.0	POT2_ARATH	Potassium transporter 2	ath:AT2G40540	K03549	GO:0016021 // GO:0016020 // GO:0005886 // GO:0015079 // GO:0006813	potassium ion transport (GO:0006813);	potassium ion transmembrane transporter activity (GO:0015079);	integral component of membrane (GO:0016021);membrane (GO:0016020);plasma membrane (GO:0005886);	Cell membrane;Ion transport;Membrane;Potassium;Potassium transport;Reference proteome;Transmembrane;Transmembrane helix;Transport.;	Evans et al. (2014)	P.trichocarpa	drought
fagus_sylvatica_MIRA_assembly_2_c22686	143															Lesur et al. (2015)	F. sylvatica	bud dormancy
fagus_sylvatica_MIRA_assembly_2_c22804	134															Lesur et al. (2015)	F. sylvatica	bud dormancy
fagus_sylvatica_MIRA_assembly_2_c22813	105															Lesur et al. (2015)	F. sylvatica	bud dormancy
fagus_sylvatica_MIRA_assembly_2_c22822	273	hypothetical protein JCGZ_23263 [Jatropha curcas]	1.71681e-47	Q84JM4	71.11	8e-37	TPR3_ARATH	Topless-related protein 3	ath:AT5G27030		GO:0005634 // GO:0006355	regulation of transcription, DNA-templated (GO:0006355);		nucleus (GO:0005634);	Alternative splicing;Jasmonic acid signaling pathway;Nucleus;Phosphoprotein;Reference proteome;Repeat;Repressor;Transcription;Transcription regulation;WD repeat.;	Lesur et al. (2015)	F. sylvatica	bud dormancy
fagus_sylvatica_MIRA_assembly_2_c22839	264	pentatricopeptide repeat-containing protein At3g56030, mitochondrial-like [Quercus suber]	6.21755e-39	Q9S733	48.24	9e-22	PP196_ARATH	Pentatricopeptide repeat-containing protein At2g40240, mitochondrial	ath:AT2G40240		GO:0005739			mitochondrion (GO:0005739);	Mitochondrion;Reference proteome;Repeat;Transit peptide.;	Lesur et al. (2015)	F. sylvatica	bud dormancy
fagus_sylvatica_MIRA_assembly_2_c22877	207	hypothetical protein CJ030_MR4G001513 [Morella rubra] KAB1217423.1 hypothetical protein CJ030_MR4G020898 [Morella rubra]	2.65267e-32	Q80Y75	45.00	4e-11	DJB13_MOUSE	DnaJ homolog subfamily B member 13	mmu:69387	K09519	GO:0005930 // GO:0005737 // GO:0005829 // GO:0031514 // GO:0097224 // GO:0036126 // GO:0051087 // GO:0051082 // GO:1904158 // GO:0051085	axonemal central apparatus assembly (GO:1904158);chaperone cofactor-dependent protein refolding (GO:0051085);	chaperone binding (GO:0051087);unfolded protein binding (GO:0051082);	axoneme (GO:0005930);cytoplasm (GO:0005737);cytosol (GO:0005829);motile cilium (GO:0031514);sperm connecting piece (GO:0097224);sperm flagellum (GO:0036126);	Cell projection;Chaperone;Cilium;Cilium biogenesis/degradation;Flagellum;Reference proteome.;	Lesur et al. (2015)	F. sylvatica	bud dormancy
fagus_sylvatica_MIRA_assembly_2_c22901	577	hypothetical protein CMV_020093 [Castanea mollissima]	9.39925e-97	P55004	87.97	1e-92	PHYE_IPONI	Phytochrome E			GO:0000155 // GO:0009881 // GO:0042803 // GO:0009584 // GO:0018298 // GO:0017006 // GO:0009585 // GO:0006355	detection of visible light (GO:0009584);protein-chromophore linkage (GO:0018298);protein-tetrapyrrole linkage (GO:0017006);red, far-red light phototransduction (GO:0009585);regulation of transcription, DNA-templated (GO:0006355);	phosphorelay sensor kinase activity (GO:0000155);photoreceptor activity (GO:0009881);protein homodimerization activity (GO:0042803);		Chromophore;Photoreceptor protein;Receptor;Repeat;Sensory transduction;Transcription;Transcription regulation.;	Chen et al. (2014)	P.abies	photoperiod
fagus_sylvatica_MIRA_assembly_2_c23068	202	hypothetical protein CDL12_07100 [Handroanthus impetiginosus]	2.29766e-37	Q852L0	89.55	7e-34	HD16N_ORYSJ	Casein kinase 1-like protein HD16 {ECO:0000305}	osa:4334396		GO:0005737 // GO:0005634 // GO:0005524 // GO:0004674 // GO:0006897 // GO:0009908 // GO:0009740 // GO:0010476 // GO:0018105 // GO:0040008 // GO:0048586	endocytosis (GO:0006897);flower development (GO:0009908);gibberellic acid mediated signaling pathway (GO:0009740);gibberellin mediated signaling pathway (GO:0010476);peptidyl-serine phosphorylation (GO:0018105);regulation of growth (GO:0040008);regulation of long-day photoperiodism, flowering (GO:0048586);	ATP binding (GO:0005524);protein serine/threonine kinase activity (GO:0004674);	cytoplasm (GO:0005737);nucleus (GO:0005634);	ATP-binding;Cytoplasm;Flowering;Gibberellin signaling pathway;Growth regulation;Kinase;Nucleotide-binding;Nucleus;Reference proteome;Serine/threonine-protein kinase;Transferase.;	Lesur et al. (2015)	F. sylvatica	bud dormancy
fagus_sylvatica_MIRA_assembly_2_c23110	358	hypothetical protein CMV_013935 [Castanea mollissima]	1.96576e-11	A0A2N9EH36	76.19	7e-31	A0A2N9EH36_FAGSY	Reverse transcriptase domain-containing protein {ECO:0000259|Pfam:PF00078}								Lesur et al. (2015)	F. sylvatica	bud dormancy
fagus_sylvatica_MIRA_assembly_2_c23115	124															Lesur et al. (2015)	F. sylvatica	bud dormancy
fagus_sylvatica_MIRA_assembly_2_c23125	121															Lesur et al. (2015)	F. sylvatica	bud dormancy
fagus_sylvatica_MIRA_assembly_2_c23183	190	hypothetical protein CMV_006173 [Castanea mollissima]	1.22461e-10	A0A2N9GGJ9	100.00	7e-20	A0A2N9GGJ9_FAGSY	PMR5N domain-containing protein {ECO:0000259|Pfam:PF14416}			GO:0016021			integral component of membrane (GO:0016021);	Membrane {ECO:0000256|SAM:Phobius};Transmembrane {ECO:0000256|SAM:Phobius};Transmembrane helix {ECO:0000256|SAM:Phobius}.;	Lesur et al. (2015)	F. sylvatica	bud dormancy
fagus_sylvatica_MIRA_assembly_2_c2330	1155	hypothetical protein CMV_014470 [Castanea mollissima]	1.01186e-173	P41152	60.27	2e-111	HSF30_SOLPE	Heat shock factor protein HSF30			GO:0042025 // GO:0005634 // GO:0003700 // GO:0043565		DNA-binding transcription factor activity (GO:0003700);sequence-specific DNA binding (GO:0043565);	host cell nucleus (GO:0042025);nucleus (GO:0005634);	Activator;DNA-binding;Nucleus;Phosphoprotein;Stress response;Transcription;Transcription regulation.;	Lesur et al. (2015)	F. sylvatica	bud dormancy
fagus_sylvatica_MIRA_assembly_2_c23329	291															Lesur et al. (2015)	F. sylvatica	bud dormancy
fagus_sylvatica_MIRA_assembly_2_c2362	2262	stromal 70 kDa heat shock-related protein, chloroplastic [Quercus suber]	0	Q02028	87.25	0.0	HSP7S_PEA	Stromal 70 kDa heat shock-related protein, chloroplastic			GO:0009570 // GO:0005524 // GO:0051082 // GO:0006457	protein folding (GO:0006457);	ATP binding (GO:0005524);unfolded protein binding (GO:0051082);	chloroplast stroma (GO:0009570);	ATP-binding;Chloroplast;Nucleotide-binding;Plastid;Stress response;Transit peptide.;	Street et al. (2006)	P.trichocarpa	drought
fagus_sylvatica_MIRA_assembly_2_c2449	731	hypothetical protein CMV_009335 [Castanea mollissima]	7.97561e-133	Q9SII5	75.70	7e-108	EXOL5_ARATH	Protein EXORDIUM-like 5	ath:AT2G17230		GO:0048046 // GO:0005615			apoplast (GO:0048046);extracellular space (GO:0005615);	Apoplast;Glycoprotein;Reference proteome;Secreted;Signal.;	Lesur et al. (2015)	F. sylvatica	bud dormancy
fagus_sylvatica_MIRA_assembly_2_c2568	366															Lesur et al. (2015)	F. sylvatica	bud dormancy
fagus_sylvatica_MIRA_assembly_2_c260	2380	cryptochrome-1 isoform X2 [Quercus suber] XP_023918908.1 cryptochrome-1 isoform X3 [Quercus suber]	0	Q43125	78.12	0.0	CRY1_ARATH	Cryptochrome-1 {ECO:0000303|PubMed:8953250}	ath:AT4G08920	K12118	GO:0005737 // GO:0005829 // GO:0016604 // GO:0005634 // GO:0016605 // GO:0005524 // GO:0009882 // GO:0071949 // GO:0042802 // GO:0016301 // GO:0046872 // GO:0004672 // GO:0046283 // GO:0060918 // GO:0009785 // GO:0010617 // GO:0007623 // GO:0006952 // GO:0009583 // GO:0072387 // GO:1901332 // GO:0055114 // GO:0009640 // GO:0010117 // GO:0009638 // GO:0099402 // GO:1901529 // GO:1900426 // GO:1902…	anthocyanin-containing compound metabolic process (GO:0046283);auxin transport (GO:0060918);blue light signaling pathway (GO:0009785);circadian regulation of calcium ion oscillation (GO:0010617);circadian rhythm (GO:0007623);defense response (GO:0006952);detection of light stimulus (GO:0009583);flavin adenine dinucleotide metabolic process (GO:0072387);negative regulation of lateral root developm…	ATP binding (GO:0005524);blue light photoreceptor activity (GO:0009882);FAD binding (GO:0071949);identical protein binding (GO:0042802);kinase activity (GO:0016301);metal ion binding (GO:0046872);protein kinase activity (GO:0004672);	cytoplasm (GO:0005737);cytosol (GO:0005829);nuclear body (GO:0016604);nucleus (GO:0005634);PML body (GO:0016605);	3D-structure;Apoptosis;ATP-binding;Chromophore;Cytoplasm;Disulfide bond;FAD;Flavoprotein;Magnesium;Metal-binding;Nucleotide-binding;Nucleus;Phosphoprotein;Photoreceptor protein;Plant defense;Receptor;Reference proteome;Sensory transduction.;	Evans et al. (2014)	P.trichocarpa	photoperiod
fagus_sylvatica_MIRA_assembly_2_c265	1475	hypothetical protein CMV_026385 [Castanea mollissima]	0	Q41249	86.22	0.0	PORA_CUCSA	Protochlorophyllide reductase, chloroplastic	csv:101208554	K00218	GO:0009507 // GO:0016630 // GO:0015995 // GO:0015979	chlorophyll biosynthetic process (GO:0015995);photosynthesis (GO:0015979);	protochlorophyllide reductase activity (GO:0016630);	chloroplast (GO:0009507);	Chlorophyll biosynthesis;Chloroplast;NADP;Oxidoreductase;Photosynthesis;Plastid;Transit peptide.;	Street et al. (2006)	P.trichocarpa	drought
fagus_sylvatica_MIRA_assembly_2_c2745	516	hypothetical protein CMV_014368 [Castanea mollissima]	1.127e-57	A0A2N9EB23	100.00	1e-92	A0A2N9EB23_FAGSY	Uncharacterized protein {ECO:0000313|EMBL:SPC76166.1}								Lesur et al. (2015)	F. sylvatica	bud dormancy
fagus_sylvatica_MIRA_assembly_2_c2757	1666	betaine aldehyde dehydrogenase 1, chloroplastic [Quercus suber]	0	Q9S795	83.43	0.0	BADH1_ARATH	Betaine aldehyde dehydrogenase 1, chloroplastic	ath:AT1G74920	K00130	GO:0005618 // GO:0009507 // GO:0005829 // GO:0009516 // GO:0005739 // GO:0008802 // GO:0019285 // GO:0009651 // GO:0009414	glycine betaine biosynthetic process from choline (GO:0019285);response to salt stress (GO:0009651);response to water deprivation (GO:0009414);	betaine-aldehyde dehydrogenase activity (GO:0008802);	cell wall (GO:0005618);chloroplast (GO:0009507);cytosol (GO:0005829);leucoplast (GO:0009516);mitochondrion (GO:0005739);	Alternative splicing;Chloroplast;NAD;Oxidoreductase;Plastid;Reference proteome;Transit peptide.;	Carsjens et al. (2014)	F. sylvatica	drought
fagus_sylvatica_MIRA_assembly_2_c2877	892	protein EXORDIUM-like 3 [Quercus suber]	2.13241e-180	Q9FHM9	82.42	1e-155	EXOL3_ARATH	Protein EXORDIUM-like 3	ath:AT5G51550		GO:0048046 // GO:0005615 // GO:0009505 // GO:0009506 // GO:0080167	response to karrikin (GO:0080167);		apoplast (GO:0048046);extracellular space (GO:0005615);plant-type cell wall (GO:0009505);plasmodesma (GO:0009506);	Apoplast;Glycoprotein;Reference proteome;Secreted;Signal.;	Lesur et al. (2015)	F. sylvatica	bud dormancy
fagus_sylvatica_MIRA_assembly_2_c2886	330	leucine-rich repeat extensin-like protein 1 [Quercus lobata]	2.46221e-32	A0A2N9HA71	100.00	3e-35	A0A2N9HA71_FAGSY	Uncharacterized protein {ECO:0000313|EMBL:SPD11276.1}			GO:0016021			integral component of membrane (GO:0016021);	Membrane {ECO:0000256|SAM:Phobius};Signal {ECO:0000256|SAM:SignalP};Transmembrane {ECO:0000256|SAM:Phobius};Transmembrane helix {ECO:0000256|SAM:Phobius}.;	Lesur et al. (2015)	F. sylvatica	bud dormancy
fagus_sylvatica_MIRA_assembly_2_c2991	349			A0A2N9EXZ9	100.00	4e-11	A0A2N9EXZ9_FAGSY	3-hydroxy-3-methylglutaryl coenzyme A reductase {ECO:0000256|RuleBase:RU361219}			GO:0005789 // GO:0016021 // GO:0004420 // GO:0015936 // GO:0008299	coenzyme A metabolic process (GO:0015936);isoprenoid biosynthetic process (GO:0008299);	hydroxymethylglutaryl-CoA reductase (NADPH) activity (GO:0004420);	endoplasmic reticulum membrane (GO:0005789);integral component of membrane (GO:0016021);	Endoplasmic reticulum {ECO:0000256|ARBA:ARBA00022824,;ECO:0000256|RuleBase:RU361219};Glycoprotein {ECO:0000256|ARBA:ARBA00023180};Isoprene biosynthesis {ECO:0000256|ARBA:ARBA00023229};Membrane {ECO:0000256|ARBA:ARBA00022989, ECO:0000256|RuleBase:RU361219};NADP {ECO:0000256|ARBA:ARBA00022857, ECO:0000256|RuleBase:RU361219};Oxidoreductase {ECO:0000256|ARBA:ARBA00023002,;ECO:0000256|RuleBase:RU36121…	Lesur et al. (2015)	F. sylvatica	bud dormancy
fagus_sylvatica_MIRA_assembly_2_c3012	1545	polygalacturonase QRT3-like [Quercus lobata]	0	O49432	66.82	0.0	QRT3_ARATH	Polygalacturonase QRT3	ath:AT4G20050		GO:0005618 // GO:0005576 // GO:0004650 // GO:0071555 // GO:0008152 // GO:0009556 // GO:0010584	cell wall organization (GO:0071555);metabolic process (GO:0008152);microsporogenesis (GO:0009556);pollen exine formation (GO:0010584);	polygalacturonase activity (GO:0004650);	cell wall (GO:0005618);extracellular region (GO:0005576);	Cell wall;Cell wall biogenesis/degradation;Glycoprotein;Glycosidase;Hydrolase;Reference proteome;Repeat;Secreted;Signal.;	Lesur et al. (2015)	F. sylvatica	bud dormancy
fagus_sylvatica_MIRA_assembly_2_c3036	231	hypothetical protein CMV_020789 [Castanea mollissima]	1.26974e-06	A0A2P5B4B0	71.79	2e-06	A0A2P5B4B0_TREOI	Uncharacterized protein {ECO:0000313|EMBL:PON43606.1}							Reference proteome {ECO:0000313|Proteomes:UP000237000}.;	Lesur et al. (2015)	F. sylvatica	bud dormancy
fagus_sylvatica_MIRA_assembly_2_c3091	317	hypothetical protein CMV_027172 [Castanea mollissima]	2.84505e-13	P19244	64.86	5e-08	HSP41_PEA	22.7 kDa class IV heat shock protein			GO:0005788			endoplasmic reticulum lumen (GO:0005788);	Endoplasmic reticulum;Signal;Stress response.;	Lesur et al. (2015)	F. sylvatica	bud dormancy
fagus_sylvatica_MIRA_assembly_2_c3223	243															Lesur et al. (2015)	F. sylvatica	bud dormancy
fagus_sylvatica_MIRA_assembly_2_c324	1744	NADP-dependent glyceraldehyde-3-phosphate dehydrogenase [Quercus suber]	0	P93338	91.75	0.0	GAPN_NICPL	NADP-dependent glyceraldehyde-3-phosphate dehydrogenase			GO:0005737 // GO:0008886		glyceraldehyde-3-phosphate dehydrogenase (NADP+) (non-phosphorylating) activity (GO:0008886);	cytoplasm (GO:0005737);	Cytoplasm;NADP;Oxidoreductase.;	Carsjens et al. (2014)	F. sylvatica	drought
fagus_sylvatica_MIRA_assembly_2_c3287	2051	hypothetical protein FH972_000906 [Carpinus fangiana]	0	Q93VD3	85.28	0.0	CIPKN_ARATH	CBL-interacting serine/threonine-protein kinase 23	ath:AT1G30270		GO:0005737 // GO:0005829 // GO:0005634 // GO:0005886 // GO:0009536 // GO:0005524 // GO:0005267 // GO:0004674 // GO:0035556 // GO:0006468 // GO:0007584 // GO:0009414 // GO:0010118	intracellular signal transduction (GO:0035556);protein phosphorylation (GO:0006468);response to nutrient (GO:0007584);response to water deprivation (GO:0009414);stomatal movement (GO:0010118);	ATP binding (GO:0005524);potassium channel activity (GO:0005267);protein serine/threonine kinase activity (GO:0004674);	cytoplasm (GO:0005737);cytosol (GO:0005829);nucleus (GO:0005634);plasma membrane (GO:0005886);plastid (GO:0009536);	3D-structure;ATP-binding;Cell membrane;Ion channel;Ion transport;Kinase;Manganese;Membrane;Nucleotide-binding;Phosphoprotein;Potassium;Potassium channel;Potassium transport;Reference proteome;Serine/threonine-protein kinase;Transferase;Transport.;	Street et al. (2006)	P.trichocarpa	drought
fagus_sylvatica_MIRA_assembly_2_c3296	889	hypothetical protein CMV_020546 [Castanea mollissima]	2.56515e-137	Q9LXD1	55.27	6e-76	RLF_ARATH	Cytochrome b5 domain-containing protein RLF {ECO:0000305}	ath:AT5G09680		GO:0005829 // GO:0020037 // GO:0046872 // GO:0010311 // GO:0040008	lateral root formation (GO:0010311);regulation of growth (GO:0040008);	heme binding (GO:0020037);metal ion binding (GO:0046872);	cytosol (GO:0005829);	Cytoplasm;Growth regulation;Heme;Iron;Metal-binding;Reference proteome.;	Lesur et al. (2015)	F. sylvatica	bud dormancy
fagus_sylvatica_MIRA_assembly_2_c331	2964	glycine dehydrogenase (decarboxylating), mitochondrial [Quercus lobata]	0	O49954	86.99	0.0	GCSP_SOLTU	Glycine dehydrogenase (decarboxylating), mitochondrial	sot:102601213	K00281	GO:0048046 // GO:0009941 // GO:0005960 // GO:0005739 // GO:0016594 // GO:0004375 // GO:0030170 // GO:0019464	glycine decarboxylation via glycine cleavage system (GO:0019464);	glycine binding (GO:0016594);glycine dehydrogenase (decarboxylating) activity (GO:0004375);pyridoxal phosphate binding (GO:0030170);	apoplast (GO:0048046);chloroplast envelope (GO:0009941);glycine cleavage complex (GO:0005960);mitochondrion (GO:0005739);	Mitochondrion;Oxidoreductase;Pyridoxal phosphate;Reference proteome;Transit peptide.;	Street et al. (2006)	P.trichocarpa	drought
fagus_sylvatica_MIRA_assembly_2_c3323	837			A0A2N9IAI0	80.33	5e-24	A0A2N9IAI0_FAGSY	Uncharacterized protein {ECO:0000313|EMBL:SPD21070.1}								Lesur et al. (2015)	F. sylvatica	bud dormancy
fagus_sylvatica_MIRA_assembly_2_c3332	1663	alcohol dehydrogenase-like [Quercus lobata]	0	P06525	88.32	0.0	ADH1_ARATH	Alcohol dehydrogenase class-P {ECO:0000305}	ath:AT1G77120	K18857	GO:0005829 // GO:0005886 // GO:0004022 // GO:0004024 // GO:0000166 // GO:0042803 // GO:0051903 // GO:0008270 // GO:0071456 // GO:0046294 // GO:1900039 // GO:0009737 // GO:0046686 // GO:0031000 // GO:0009409 // GO:0032355 // GO:0009413 // GO:0042542 // GO:0001666 // GO:0006970 // GO:0009651 // GO:0009744 // GO:0009414	cellular response to hypoxia (GO:0071456);formaldehyde catabolic process (GO:0046294);positive regulation of cellular response to hypoxia (GO:1900039);response to abscisic acid (GO:0009737);response to cadmium ion (GO:0046686);response to caffeine (GO:0031000);response to cold (GO:0009409);response to estradiol (GO:0032355);response to flooding (GO:0009413);response to hydrogen peroxide (GO:00425…	alcohol dehydrogenase (NAD+) activity (GO:0004022);alcohol dehydrogenase activity, zinc-dependent (GO:0004024);nucleotide binding (GO:0000166);protein homodimerization activity (GO:0042803);S-(hydroxymethyl)glutathione dehydrogenase activity (GO:0051903);zinc ion binding (GO:0008270);	cytosol (GO:0005829);plasma membrane (GO:0005886);	3D-structure;Acetylation;Cytoplasm;Glutathionylation;Metal-binding;NAD;Nucleotide-binding;Oxidoreductase;Phosphoprotein;Reference proteome;Zinc.;	Street et al. (2006)	P.trichocarpa	drought
fagus_sylvatica_MIRA_assembly_2_c3408	2611	1,4-alpha-glucan-branching enzyme 1, chloroplastic/amyloplastic-like [Quercus suber]	0	Q41059	81.22	0.0	GLGB2_PEA	1,4-alpha-glucan-branching enzyme 1, chloroplastic/amyloplastic			GO:0009501 // GO:0009507 // GO:0003844 // GO:0102752 // GO:0043169 // GO:0004553 // GO:0005978 // GO:0019252	glycogen biosynthetic process (GO:0005978);starch biosynthetic process (GO:0019252);	1,4-alpha-glucan branching enzyme activity (GO:0003844);1,4-alpha-glucan branching enzyme activity (using a glucosylated glycogenin as primer for glycogen synthesis) (GO:0102752);cation binding (GO:0043169);hydrolase activity, hydrolyzing O-glycosyl compounds (GO:0004553);	amyloplast (GO:0009501);chloroplast (GO:0009507);	Amyloplast;Chloroplast;Direct protein sequencing;Plastid;Transferase;Transit peptide.;	Street et al. (2006)	P.trichocarpa	drought
fagus_sylvatica_MIRA_assembly_2_c3424	1256	hypothetical protein CMV_011626 [Castanea mollissima]	0	O04496	50.63	3e-110	AED3_ARATH	Aspartyl protease AED3 {ECO:0000303|PubMed:24755512}	ath:AT1G09750		GO:0048046 // GO:0005618 // GO:0099503 // GO:0004190 // GO:0000166 // GO:0006508 // GO:0043067 // GO:0009627	proteolysis (GO:0006508);regulation of programmed cell death (GO:0043067);systemic acquired resistance (GO:0009627);	aspartic-type endopeptidase activity (GO:0004190);nucleotide binding (GO:0000166);	apoplast (GO:0048046);cell wall (GO:0005618);secretory vesicle (GO:0099503);	Apoplast;Aspartyl protease;Disulfide bond;Glycoprotein;Hydrolase;Nucleotide-binding;Protease;Reference proteome;Secreted;Signal.;	Lesur et al. (2015)	F. sylvatica	bud dormancy
fagus_sylvatica_MIRA_assembly_2_c3484	1492	zinc finger CCCH domain-containing protein 21-like [Quercus lobata]	0	Q0JHZ2	77.87	6e-160	C3H11_ORYSJ	Zinc finger CCCH domain-containing protein 11	osa:4327416		GO:0005829 // GO:0003677 // GO:0046872 // GO:0002181	cytoplasmic translation (GO:0002181);	DNA binding (GO:0003677);metal ion binding (GO:0046872);	cytosol (GO:0005829);	Coiled coil;DNA-binding;Metal-binding;Reference proteome;Repeat;Zinc;Zinc-finger.;	Carsjens et al. (2014)	F. sylvatica	drought
fagus_sylvatica_MIRA_assembly_2_c3507	1571	monooxygenase 2-like isoform X1 [Quercus suber]	0	O81816	41.79	9e-101	MO2_ARATH	Monooxygenase 2 {ECO:0000303|PubMed:10216258}	ath:AT4G38540		GO:0005886 // GO:0071949 // GO:0004497 // GO:0002239	response to oomycetes (GO:0002239);	FAD binding (GO:0071949);monooxygenase activity (GO:0004497);	plasma membrane (GO:0005886);	FAD;Flavoprotein;Monooxygenase;Oxidoreductase;Reference proteome.;	Lesur et al. (2015)	F. sylvatica	bud dormancy
fagus_sylvatica_MIRA_assembly_2_c3590	873	hypothetical protein CMV_020117 [Castanea mollissima]	7.61076e-165	A0A2N9HXA1	95.51	2e-169	A0A2N9HXA1_FAGSY	Uncharacterized protein {ECO:0000313|EMBL:SPD16281.1}			GO:0016021			integral component of membrane (GO:0016021);	Membrane {ECO:0000256|SAM:Phobius};Transmembrane {ECO:0000256|SAM:Phobius};Transmembrane helix {ECO:0000256|SAM:Phobius}.;	Lesur et al. (2015)	F. sylvatica	bud dormancy
fagus_sylvatica_MIRA_assembly_2_c3595	790	cytochrome b561 and DOMON domain-containing protein At5g47530-like isoform X1 [Quercus lobata]	3.37712e-93	Q9FGK4	53.68	2e-39	B561J_ARATH	Cytochrome b561 and DOMON domain-containing protein At5g47530	ath:AT5G47530		GO:0016021 // GO:0046872 // GO:0055114	oxidation-reduction process (GO:0055114);	metal ion binding (GO:0046872);	integral component of membrane (GO:0016021);	Electron transport;Heme;Iron;Membrane;Metal-binding;Reference proteome;Signal;Transmembrane;Transmembrane helix;Transport.;	Lesur et al. (2015)	F. sylvatica	bud dormancy
fagus_sylvatica_MIRA_assembly_2_c360	3073	alpha-aminoadipic semialdehyde synthase isoform X1 [Quercus lobata]	0	Q9SMZ4	71.56	0.0	AASS_ARATH	Alpha-aminoadipic semialdehyde synthase	ath:AT4G33150	K14157	GO:0005737 // GO:0047131 // GO:0047130 // GO:0004753 // GO:0033512 // GO:0019878	L-lysine catabolic process to acetyl-CoA via saccharopine (GO:0033512);lysine biosynthetic process via aminoadipic acid (GO:0019878);	saccharopine dehydrogenase (NAD+, L-glutamate-forming) activity (GO:0047131);saccharopine dehydrogenase (NADP+, L-lysine-forming) activity (GO:0047130);saccharopine dehydrogenase activity (GO:0004753);	cytoplasm (GO:0005737);	Alternative initiation;Cytoplasm;Multifunctional enzyme;NAD;NADP;Oxidoreductase;Phosphoprotein;Reference proteome.;	Street et al. (2006)	P.trichocarpa	drought
fagus_sylvatica_MIRA_assembly_2_c3702	487	early nodulin-like protein 2 [Quercus suber]	6.24147e-28	Q9T076	62.50	2e-15	ENL2_ARATH	Early nodulin-like protein 2	ath:AT4G27520		GO:0031225 // GO:0046658 // GO:0048046 // GO:0009507 // GO:0005829 // GO:0005886 // GO:0099503 // GO:0005773 // GO:0009055		electron transfer activity (GO:0009055);	anchored component of membrane (GO:0031225);anchored component of plasma membrane (GO:0046658);apoplast (GO:0048046);chloroplast (GO:0009507);cytosol (GO:0005829);plasma membrane (GO:0005886);secretory vesicle (GO:0099503);vacuole (GO:0005773);	Cell membrane;Glycoprotein;GPI-anchor;Lipoprotein;Membrane;Reference proteome;Signal.;	Lesur et al. (2015)	F. sylvatica	bud dormancy
fagus_sylvatica_MIRA_assembly_2_c3739	570	hypothetical protein CMV_005719 [Castanea mollissima]	5.9547e-65	A0A2N9EU22	98.82	7e-79	A0A2N9EU22_FAGSY	FAS1 domain-containing protein {ECO:0000259|PROSITE:PS50213}							Signal {ECO:0000256|SAM:SignalP}.;	Lesur et al. (2015)	F. sylvatica	bud dormancy
fagus_sylvatica_MIRA_assembly_2_c3752	643	hypothetical protein CMV_002454 [Castanea mollissima]	1.09617e-96	Q9SR86	67.35	5e-69	AGT23_ARATH	Alanine--glyoxylate aminotransferase 2 homolog 3, mitochondrial	ath:AT3G08860	K00827	GO:0005739 // GO:0008453 // GO:0030170 // GO:0043562 // GO:0009853	cellular response to nitrogen levels (GO:0043562);photorespiration (GO:0009853);	alanine-glyoxylate transaminase activity (GO:0008453);pyridoxal phosphate binding (GO:0030170);	mitochondrion (GO:0005739);	Aminotransferase;Mitochondrion;Photorespiration;Pyridoxal phosphate;Reference proteome;Transferase;Transit peptide.;	Lesur et al. (2015)	F. sylvatica	bud dormancy
fagus_sylvatica_MIRA_assembly_2_c3818	1520	laccase-14-like isoform X1 [Quercus suber]	0	Q6Z8L2	53.65	1e-166	LAC9_ORYSJ	Putative laccase-9	osa:107276196	K05909	GO:0048046 // GO:0005507 // GO:0052716 // GO:0016491 // GO:0046274	lignin catabolic process (GO:0046274);	copper ion binding (GO:0005507);hydroquinone (GO:0052716);oxidoreductase activity (GO:0016491);	apoplast (GO:0048046);	Apoplast;Copper;Glycoprotein;Lignin degradation;Metal-binding;Oxidoreductase;Reference proteome;Repeat;Secreted;Signal.;	Lesur et al. (2015)	F. sylvatica	bud dormancy
fagus_sylvatica_MIRA_assembly_2_c3828	2006	uncharacterized protein LOC112041130 isoform X3 [Quercus suber]	3.5272e-12	A0A2I4G5Q3	75.76	7e-05	A0A2I4G5Q3_JUGRE	dnaJ homolog subfamily B member 6-like isoform X3 {ECO:0000313|RefSeq:XP_018839236.1}							Reference proteome {ECO:0000313|Proteomes:UP000235220}.;	Lesur et al. (2015)	F. sylvatica	bud dormancy
fagus_sylvatica_MIRA_assembly_2_c3830	1587	hypothetical protein FH972_020123 [Carpinus fangiana]	4.9926e-129	Q08891	74.63	8e-100	FACR2_ARATH	Fatty acyl-CoA reductase 2, chloroplastic {ECO:0000305|PubMed:19062129}	ath:AT3G11980	K13356	GO:0009507 // GO:0043231 // GO:0102965 // GO:0080019 // GO:0016628 // GO:1903175 // GO:0035336 // GO:0010584 // GO:0009635 // GO:0010345	fatty alcohol biosynthetic process (GO:1903175);long-chain fatty-acyl-CoA metabolic process (GO:0035336);pollen exine formation (GO:0010584);response to herbicide (GO:0009635);suberin biosynthetic process (GO:0010345);	alcohol-forming fatty acyl-CoA reductase activity (GO:0102965);fatty-acyl-CoA reductase (alcohol-forming) activity (GO:0080019);oxidoreductase activity, acting on the CH-CH group of donors, NAD or NADP as acceptor (GO:0016628);	chloroplast (GO:0009507);intracellular membrane-bounded organelle (GO:0043231);	Chloroplast;Lipid biosynthesis;Lipid metabolism;NADP;Oxidoreductase;Plastid;Reference proteome;Transit peptide.;	Lesur et al. (2015)	F. sylvatica	bud dormancy
fagus_sylvatica_MIRA_assembly_2_c3972	1628	Aldehyde dehydrogenase family 2 member B4, mitochondrial [Morella rubra]	0	Q8S528	81.87	0.0	AL2B7_ARATH	Aldehyde dehydrogenase family 2 member B7, mitochondrial	ath:AT1G23800	K00128	GO:0005759 // GO:0005634 // GO:0004029 // GO:0043878		aldehyde dehydrogenase (NAD+) activity (GO:0004029);glyceraldehyde-3-phosphate dehydrogenase (NAD+) (non-phosphorylating) activity (GO:0043878);	mitochondrial matrix (GO:0005759);nucleus (GO:0005634);	Mitochondrion;NAD;Oxidoreductase;Reference proteome;Transit peptide.;	Carsjens et al. (2014)	F. sylvatica	drought
fagus_sylvatica_MIRA_assembly_2_c4036	2139	putative chloride channel-like protein CLC-g [Quercus suber]	0	P60300	79.32	0.0	CLCG_ARATH	Putative chloride channel-like protein CLC-g	ath:AT5G33280	K05016	GO:0034707 // GO:0043231 // GO:0009705 // GO:0015108 // GO:0022857 // GO:0005247 // GO:0034765	regulation of ion transmembrane transport (GO:0034765);	chloride transmembrane transporter activity (GO:0015108);transmembrane transporter activity (GO:0022857);voltage-gated chloride channel activity (GO:0005247);	chloride channel complex (GO:0034707);intracellular membrane-bounded organelle (GO:0043231);plant-type vacuole membrane (GO:0009705);	CBS domain;Chloride;Chloride channel;Ion channel;Ion transport;Membrane;Phosphoprotein;Reference proteome;Repeat;Transmembrane;Transmembrane helix;Transport;Voltage-gated channel.;	Carsjens et al. (2014)	F. sylvatica	drought
fagus_sylvatica_MIRA_assembly_2_c407	1223	dehydration-responsive element-binding protein 1B-like [Quercus suber] XP_023916190.1 dehydration-responsive element-binding protein 1B-like [Quercus suber] XP_023916191.1 dehydration-responsive element-binding protein 1B-like [Quercus suber] XP_023916192.1 dehydration-responsive element-binding protein 1B-like [Quercus suber] XP_023916193.1 dehydration-responsive element-binding protein 1B-like …	2.30458e-96	Q9FJ93	62.12	3e-56	DRE1D_ARATH	Dehydration-responsive element-binding protein 1D	ath:AT5G51990		GO:0005634 // GO:0003700 // GO:0000976 // GO:0009738 // GO:0019760	abscisic acid-activated signaling pathway (GO:0009738);glucosinolate metabolic process (GO:0019760);	DNA-binding transcription factor activity (GO:0003700);transcription regulatory region sequence-specific DNA binding (GO:0000976);	nucleus (GO:0005634);	Abscisic acid signaling pathway;Activator;DNA-binding;Nucleus;Reference proteome;Stress response;Transcription;Transcription regulation.;	Evans et al. (2014)	P.trichocarpa	drought
fagus_sylvatica_MIRA_assembly_2_c4168	794	Glutamine--fructose-6-phosphate aminotransferase [Actinidia chinensis var. chinensis]	5.5136e-11	A0A2R6R0L4	88.57	3e-11	A0A2R6R0L4_ACTCC	Glutamine--fructose-6-phosphate aminotransferase {ECO:0000313|EMBL:PSS18163.1}			GO:0008483		transaminase activity (GO:0008483);		Aminotransferase {ECO:0000313|EMBL:PSS18163.1};Reference proteome {ECO:0000313|Proteomes:UP000241394};Transferase {ECO:0000313|EMBL:PSS18163.1}.;	Lesur et al. (2015)	F. sylvatica	bud dormancy
fagus_sylvatica_MIRA_assembly_2_c4185	1566	hypothetical protein CMV_022263 [Castanea mollissima]	0	P27774	87.97	0.0	KPPR_MESCR	Phosphoribulokinase, chloroplastic			GO:0009507 // GO:0005524 // GO:0008974 // GO:0019253	reductive pentose-phosphate cycle (GO:0019253);	ATP binding (GO:0005524);phosphoribulokinase activity (GO:0008974);	chloroplast (GO:0009507);	ATP-binding;Calvin cycle;Chloroplast;Disulfide bond;Kinase;Nucleotide-binding;Photosynthesis;Plastid;Transferase;Transit peptide.;	Street et al. (2006)	P.trichocarpa	drought
fagus_sylvatica_MIRA_assembly_2_c4196	1239	hypothetical protein CMV_007743 [Castanea mollissima]	1.53012e-56	A2XRZ0	72.97	2e-49	AKR2_ORYSI	Probable aldo-keto reductase 2			GO:0016491		oxidoreductase activity (GO:0016491);		NADP;Oxidoreductase;Reference proteome.;	Lesur et al. (2015)	F. sylvatica	bud dormancy
fagus_sylvatica_MIRA_assembly_2_c4206	1493	oxalate--CoA ligase-like [Quercus suber]	0	Q9SMT7	77.59	0.0	4CLLA_ARATH	Oxalate--CoA ligase {ECO:0000305}	ath:AT3G48990	K22133	GO:0048046 // GO:0009507 // GO:0009570 // GO:0005737 // GO:0005829 // GO:0009506 // GO:0005524 // GO:0031956 // GO:0050203 // GO:0050832 // GO:0006631 // GO:0033611 // GO:0010030 // GO:0046686 // GO:0010214	defense response to fungus (GO:0050832);fatty acid metabolic process (GO:0006631);oxalate catabolic process (GO:0033611);positive regulation of seed germination (GO:0010030);response to cadmium ion (GO:0046686);seed coat development (GO:0010214);	ATP binding (GO:0005524);medium-chain fatty acid-CoA ligase activity (GO:0031956);oxalate-CoA ligase activity (GO:0050203);	apoplast (GO:0048046);chloroplast (GO:0009507);chloroplast stroma (GO:0009570);cytoplasm (GO:0005737);cytosol (GO:0005829);plasmodesma (GO:0009506);	3D-structure;Acetylation;ATP-binding;Cytoplasm;Ligase;Nucleotide-binding;Plant defense;Reference proteome.;	Lesur et al. (2015)	F. sylvatica	bud dormancy
fagus_sylvatica_MIRA_assembly_2_c4230	708	uncharacterized protein LOC115971552 [Quercus lobata]	1.21365e-55	A0A2N9J5C1	95.68	8e-107	A0A2N9J5C1_FAGSY	Uncharacterized protein {ECO:0000313|EMBL:SPD32656.1}			GO:0016021			integral component of membrane (GO:0016021);	Membrane {ECO:0000256|SAM:Phobius};Transmembrane {ECO:0000256|SAM:Phobius};Transmembrane helix {ECO:0000256|SAM:Phobius}.;	Lesur et al. (2015)	F. sylvatica	bud dormancy
fagus_sylvatica_MIRA_assembly_2_c425	946	hypothetical protein CMV_018084 [Castanea mollissima]	3.73419e-116	Q9LSS7	38.67	5e-51	RUBP1_ARATH	NEDD8-specific protease 1	ath:AT5G60190	K08597	GO:0019784		NEDD8-specific protease activity (GO:0019784);		Hydrolase;Protease;Reference proteome;Thiol protease;Ubl conjugation pathway.;	Lesur et al. (2015)	F. sylvatica	bud dormancy
fagus_sylvatica_MIRA_assembly_2_c4259	988	polygalacturonase QRT3-like [Quercus lobata]	5.98684e-95	O49432	46.71	1e-33	QRT3_ARATH	Polygalacturonase QRT3	ath:AT4G20050		GO:0005618 // GO:0005576 // GO:0004650 // GO:0071555 // GO:0008152 // GO:0009556 // GO:0010584	cell wall organization (GO:0071555);metabolic process (GO:0008152);microsporogenesis (GO:0009556);pollen exine formation (GO:0010584);	polygalacturonase activity (GO:0004650);	cell wall (GO:0005618);extracellular region (GO:0005576);	Cell wall;Cell wall biogenesis/degradation;Glycoprotein;Glycosidase;Hydrolase;Reference proteome;Repeat;Secreted;Signal.;	Lesur et al. (2015)	F. sylvatica	bud dormancy
fagus_sylvatica_MIRA_assembly_2_c4275	797	auxin transporter-like protein 5 [Quercus lobata]	2.61241e-146	Q8L883	92.37	2e-142	LAX5_MEDTR	Auxin transporter-like protein 5			GO:0016021 // GO:0005886 // GO:0015293 // GO:0006865 // GO:0009734	amino acid transport (GO:0006865);auxin-activated signaling pathway (GO:0009734);	symporter activity (GO:0015293);	integral component of membrane (GO:0016021);plasma membrane (GO:0005886);	Amino-acid transport;Auxin signaling pathway;Cell membrane;Glycoprotein;Membrane;Symport;Transmembrane;Transmembrane helix;Transport.;	Lesur et al. (2015)	F. sylvatica	bud dormancy
fagus_sylvatica_MIRA_assembly_2_c4299	911	uncharacterized protein LOC115971193 isoform X1 [Quercus lobata] XP_030946804.1 uncharacterized protein LOC115971193 isoform X1 [Quercus lobata]	9.54682e-90	Q9LTK0	42.36	5e-24	IPP2_ARATH	Protein phosphatase inhibitor 2 {ECO:0000305}	ath:AT5G52200	K16833	GO:0005737 // GO:0005634 // GO:0004864 // GO:0043666 // GO:0009966	regulation of phosphoprotein phosphatase activity (GO:0043666);regulation of signal transduction (GO:0009966);	protein phosphatase inhibitor activity (GO:0004864);	cytoplasm (GO:0005737);nucleus (GO:0005634);	Alternative splicing;Cytoplasm;Nucleus;Phosphoprotein;Protein phosphatase inhibitor;Reference proteome.;	Lesur et al. (2015)	F. sylvatica	bud dormancy
fagus_sylvatica_MIRA_assembly_2_c432	1184	hypothetical protein CMV_008391 [Castanea mollissima]	0	P10538	80.65	0.0	AMYB_SOYBN	Beta-amylase	gmx:547931	K01177	GO:0102229 // GO:0016161 // GO:0000272	polysaccharide catabolic process (GO:0000272);	amylopectin maltohydrolase activity (GO:0102229);beta-amylase activity (GO:0016161);		3D-structure;Acetylation;Carbohydrate metabolism;Direct protein sequencing;Glycosidase;Hydrolase;Polysaccharide degradation;Reference proteome.;	Street et al. (2006)	P.trichocarpa	drought
fagus_sylvatica_MIRA_assembly_2_c4333	358	protein RESPONSE TO LOW SULFUR 3-like [Quercus suber]	1.8997e-17	Q9SCK2	65.62	7e-07	LSU3_ARATH	Protein RESPONSE TO LOW SULFUR 3 {ECO:0000303|PubMed:25628631}	ath:AT3G49570		GO:0098869	cellular oxidant detoxification (GO:0098869);			Coiled coil;Reference proteome.;	Lesur et al. (2015)	F. sylvatica	bud dormancy
fagus_sylvatica_MIRA_assembly_2_c4480	457	hypothetical protein CJ030_MR7G012118 [Morella rubra]	4.14363e-09	A0A2N9E4G4	86.36	2e-14	A0A2N9E4G4_FAGSY	WAT1-related protein {ECO:0000256|RuleBase:RU363077}			GO:0016021 // GO:0022857		transmembrane transporter activity (GO:0022857);	integral component of membrane (GO:0016021);	Membrane {ECO:0000256|RuleBase:RU363077};Transmembrane {ECO:0000256|RuleBase:RU363077};Transmembrane helix {ECO:0000256|RuleBase:RU363077}.;	Lesur et al. (2015)	F. sylvatica	bud dormancy
fagus_sylvatica_MIRA_assembly_2_c4490	1408	hypothetical protein CMV_004805 [Castanea mollissima]	0	Q8RWV0	52.27	3e-149	TKTC1_ARATH	Transketolase-1, chloroplastic	ath:AT3G60750	K00615	GO:0009507 // GO:0009941 // GO:0009570 // GO:0005829 // GO:0009536 // GO:0046872 // GO:0004802 // GO:0006098 // GO:0019253 // GO:0046686	pentose-phosphate shunt (GO:0006098);reductive pentose-phosphate cycle (GO:0019253);response to cadmium ion (GO:0046686);	metal ion binding (GO:0046872);transketolase activity (GO:0004802);	chloroplast (GO:0009507);chloroplast envelope (GO:0009941);chloroplast stroma (GO:0009570);cytosol (GO:0005829);plastid (GO:0009536);	Acetylation;Alternative splicing;Calcium;Chloroplast;Magnesium;Metal-binding;Phosphoprotein;Plastid;Reference proteome;Thiamine pyrophosphate;Transferase;Transit peptide.;	Lesur et al. (2015)	F. sylvatica	bud dormancy
fagus_sylvatica_MIRA_assembly_2_c45	3224	probable alpha,alpha-trehalose-phosphate synthase [UDP-forming] 7 [Quercus lobata]	0	Q9LMI0	76.90	0.0	TPS7_ARATH	Probable alpha,alpha-trehalose-phosphate synthase [UDP-forming] 7	ath:AT1G06410	K16055	GO:0005737 // GO:0005829 // GO:0016757 // GO:0016311	dephosphorylation (GO:0016311);	transferase activity, transferring glycosyl groups (GO:0016757);	cytoplasm (GO:0005737);cytosol (GO:0005829);	Glycosyltransferase;Phosphoprotein;Reference proteome;Transferase.;	Evans et al. (2014)	P.trichocarpa	drought
fagus_sylvatica_MIRA_assembly_2_c4765	445	uncharacterized protein LOC115991548 [Quercus lobata]	1.04903e-45	A0A5B7BWT8	41.13	4e-18	A0A5B7BWT8_DAVIN	Uncharacterized protein {ECO:0000313|EMBL:MPA72491.1}							Signal {ECO:0000256|SAM:SignalP}.;	Lesur et al. (2015)	F. sylvatica	bud dormancy
fagus_sylvatica_MIRA_assembly_2_c4802	672	Uncharacterized protein TCM_014589 [Theobroma cacao]	1.13579e-27	A0A2N9FJW5	97.58	2e-67	A0A2N9FJW5_FAGSY	Uncharacterized protein {ECO:0000313|EMBL:SPC87044.1}								Lesur et al. (2015)	F. sylvatica	bud dormancy
fagus_sylvatica_MIRA_assembly_2_c485	2011	PREDICTED: T-complex protein 1 subunit gamma isoform X1 [Juglans regia]	0	Q84WV1	89.95	0.0	TCPG_ARATH	T-complex protein 1 subunit gamma {ECO:0000303|PubMed:11599560}	ath:AT5G26360	K09495	GO:0005832 // GO:0005829 // GO:0009536 // GO:0005524 // GO:0051082 // GO:0006457	protein folding (GO:0006457);	ATP binding (GO:0005524);unfolded protein binding (GO:0051082);	chaperonin-containing T-complex (GO:0005832);cytosol (GO:0005829);plastid (GO:0009536);	ATP-binding;Chaperone;Cytoplasm;Nucleotide-binding;Reference proteome.;	Street et al. (2006)	P.trichocarpa	drought
fagus_sylvatica_MIRA_assembly_2_c4857	572	PREDICTED: phospho-2-dehydro-3-deoxyheptonate aldolase 2, chloroplastic [Juglans regia] AYK27191.1 3-deoxy-D-arabino-heptulosonate-7-phosphate synthase [Juglans sigillata]	2.02189e-104	P37216	89.03	3e-96	AROG_SOLLC	Phospho-2-dehydro-3-deoxyheptonate aldolase 2, chloroplastic	sly:544153	K01626	GO:0009507 // GO:0003849 // GO:0009073 // GO:0009423	aromatic amino acid family biosynthetic process (GO:0009073);chorismate biosynthetic process (GO:0009423);	3-deoxy-7-phosphoheptulonate synthase activity (GO:0003849);	chloroplast (GO:0009507);	Amino-acid biosynthesis;Aromatic amino acid biosynthesis;Chloroplast;Plastid;Reference proteome;Transferase;Transit peptide.;	Lesur et al. (2015)	F. sylvatica	bud dormancy
fagus_sylvatica_MIRA_assembly_2_c4868	1314	PREDICTED: cytochrome P450 703A2 [Juglans regia]	2.09221e-173	Q7EZR4	79.78	5e-143	C70A3_ORYSJ	Cytochrome P450 703A2 {ECO:0000303|PubMed:24798002}	osa:4344594	K20496	GO:0016021 // GO:0052722 // GO:0020037 // GO:0005506 // GO:0016709 // GO:0048653 // GO:0002933 // GO:0051792 // GO:0010584 // GO:0080110	anther development (GO:0048653);lipid hydroxylation (GO:0002933);medium-chain fatty acid biosynthetic process (GO:0051792);pollen exine formation (GO:0010584);sporopollenin biosynthetic process (GO:0080110);	fatty acid in-chain hydroxylase activity (GO:0052722);heme binding (GO:0020037);iron ion binding (GO:0005506);oxidoreductase activity, acting on paired donors, with incorporation or reduction of molecular oxygen, NAD(P)H as one donor, and incorporation of one atom of oxygen (GO:0016709);	integral component of membrane (GO:0016021);	Heme;Iron;Membrane;Metal-binding;Monooxygenase;Oxidoreductase;Reference proteome;Transmembrane;Transmembrane helix.;	Lesur et al. (2015)	F. sylvatica	bud dormancy
fagus_sylvatica_MIRA_assembly_2_c4880	1588	hypothetical protein CMV_004381 [Castanea mollissima]	0	Q3HRQ2	45.48	1e-109	GLOX_VITPS	Aldehyde oxidase GLOX {ECO:0000305}			GO:0005618 // GO:0005615 // GO:0004031 // GO:0102797 // GO:0102798 // GO:0050832	defense response to fungus (GO:0050832);	aldehyde oxidase activity (GO:0004031);geranial (GO:0102797);heptaldehyde (GO:0102798);	cell wall (GO:0005618);extracellular space (GO:0005615);	Cell wall;Oxidoreductase;Plant defense;Secreted;Signal.;	Lesur et al. (2015)	F. sylvatica	bud dormancy
fagus_sylvatica_MIRA_assembly_2_c4885	1363	hypothetical protein CMV_013583 [Castanea mollissima]	0	Q9M1B4	78.42	0.0	SSL13_ARATH	Protein STRICTOSIDINE SYNTHASE-LIKE 13 {ECO:0000303|PubMed:10777701}	ath:AT3G59530		GO:0005773 // GO:0009058 // GO:0009555 // GO:0010584	biosynthetic process (GO:0009058);pollen development (GO:0009555);pollen exine formation (GO:0010584);		vacuole (GO:0005773);	Alternative splicing;Developmental protein;Glycoprotein;Reference proteome;Signal;Vacuole.;	Lesur et al. (2015)	F. sylvatica	bud dormancy
fagus_sylvatica_MIRA_assembly_2_c4888	648	uncharacterized protein LOC115964170 [Quercus lobata]	4.83927e-83	A0A2N9GD94	100.00	7e-89	A0A2N9GD94_FAGSY	Uncharacterized protein {ECO:0000313|EMBL:SPC97094.1}			GO:0016021			integral component of membrane (GO:0016021);	Membrane {ECO:0000256|SAM:Phobius};Transmembrane {ECO:0000256|SAM:Phobius};Transmembrane helix {ECO:0000256|SAM:Phobius}.;	Lesur et al. (2015)	F. sylvatica	bud dormancy
fagus_sylvatica_MIRA_assembly_2_c4893	1477	PREDICTED: probable glucan endo-1,3-beta-glucosidase A6 [Juglans regia]	0	Q06915	61.34	1e-154	EA6_ARATH	Probable glucan endo-1,3-beta-glucosidase A6	ath:AT4G14080		GO:0046658 // GO:0042973 // GO:0005975 // GO:0006952 // GO:0009793 // GO:0010584	carbohydrate metabolic process (GO:0005975);defense response (GO:0006952);embryo development ending in seed dormancy (GO:0009793);pollen exine formation (GO:0010584);	glucan endo-1,3-beta-D-glucosidase activity (GO:0042973);	anchored component of plasma membrane (GO:0046658);	Disulfide bond;Glycosidase;Hydrolase;Plant defense;Reference proteome;Signal.;	Lesur et al. (2015)	F. sylvatica	bud dormancy
fagus_sylvatica_MIRA_assembly_2_c500	2333	PREDICTED: probable cyclic nucleotide-gated ion channel 5 [Juglans regia]	0	Q8RWS9	79.96	0.0	CNGC5_ARATH	Probable cyclic nucleotide-gated ion channel 5	ath:AT5G57940	K05391	GO:0016021 // GO:0005886 // GO:0005262 // GO:0005516 // GO:0030552 // GO:0030553 // GO:0005223		calcium channel activity (GO:0005262);calmodulin binding (GO:0005516);cAMP binding (GO:0030552);cGMP binding (GO:0030553);intracellular cGMP-activated cation channel activity (GO:0005223);	integral component of membrane (GO:0016021);plasma membrane (GO:0005886);	Alternative splicing;Calmodulin-binding;cAMP;cAMP-binding;Cell membrane;cGMP;cGMP-binding;Ion channel;Ion transport;Ligand-gated ion channel;Membrane;Nucleotide-binding;Reference proteome;Transmembrane;Transmembrane helix;Transport.;	Carsjens et al. (2014)	F. sylvatica	drought
fagus_sylvatica_MIRA_assembly_2_c5106	1804	WAT1-related protein At1g44800-like [Quercus suber] XP_023913088.1 WAT1-related protein At1g44800-like [Quercus suber]	5.39495e-160	Q8GXB4	31.96	9e-51	WTR2_ARATH	WAT1-related protein At1g09380	ath:AT1G09380		GO:0016021 // GO:0005886 // GO:0022857		transmembrane transporter activity (GO:0022857);	integral component of membrane (GO:0016021);plasma membrane (GO:0005886);	Coiled coil;Membrane;Reference proteome;Repeat;Transmembrane;Transmembrane helix.;	Lesur et al. (2015)	F. sylvatica	bud dormancy
fagus_sylvatica_MIRA_assembly_2_c5131	1739	coatomer subunit delta-like [Quercus suber]	0	Q93Y22	77.80	0.0	COPD_ARATH	Coatomer subunit delta	ath:AT5G05010	K20471	GO:0030126 // GO:0030137 // GO:0005829 // GO:0000139 // GO:0005886 // GO:0009506 // GO:0006888 // GO:0051645 // GO:0015031 // GO:0006890	endoplasmic reticulum to Golgi vesicle-mediated transport (GO:0006888);Golgi localization (GO:0051645);protein transport (GO:0015031);retrograde vesicle-mediated transport, Golgi to endoplasmic reticulum (GO:0006890);		COPI vesicle coat (GO:0030126);COPI-coated vesicle (GO:0030137);cytosol (GO:0005829);Golgi membrane (GO:0000139);plasma membrane (GO:0005886);plasmodesma (GO:0009506);	Cytoplasm;Cytoplasmic vesicle;ER-Golgi transport;Golgi apparatus;Membrane;Protein transport;Reference proteome;Transport.;	Street et al. (2006)	P.trichocarpa	drought
fagus_sylvatica_MIRA_assembly_2_c5142	564	Stamen-specific protein FIL1 [Morella rubra]	1.65956e-30	O24356	59.70	1e-21	MEN8_SILLA	Protein MEN-8			GO:0005576			extracellular region (GO:0005576);	Disulfide bond;Secreted;Signal.;	Lesur et al. (2015)	F. sylvatica	bud dormancy
fagus_sylvatica_MIRA_assembly_2_c5257	1234	zinc finger CCCH domain-containing protein 29-like [Quercus suber]	0	Q9XEE6	62.68	3e-148	C3H29_ARATH	Zinc finger CCCH domain-containing protein 29	ath:AT2G40140		GO:0005634 // GO:0003677 // GO:0003700 // GO:0046872 // GO:0071456 // GO:0050832 // GO:0006355 // GO:0010200 // GO:0009409	cellular response to hypoxia (GO:0071456);defense response to fungus (GO:0050832);regulation of transcription, DNA-templated (GO:0006355);response to chitin (GO:0010200);response to cold (GO:0009409);	DNA binding (GO:0003677);DNA-binding transcription factor activity (GO:0003700);metal ion binding (GO:0046872);	nucleus (GO:0005634);	ANK repeat;DNA-binding;Metal-binding;Nucleus;Reference proteome;Repeat;Stress response;Zinc;Zinc-finger.;	Evans et al. (2014)	P.trichocarpa	photoperiod
fagus_sylvatica_MIRA_assembly_2_c5403	1556	hypothetical protein CMV_029291 [Castanea mollissima]	0	P46644	86.31	0.0	AAT3_ARATH	Aspartate aminotransferase 3, chloroplastic	ath:AT5G11520	K14454	GO:0009507 // GO:0005829 // GO:0005739 // GO:0005777 // GO:0005886 // GO:0009536 // GO:0004069 // GO:0030170 // GO:0006103 // GO:0006531 // GO:0009058 // GO:0006536 // GO:0010150	2-oxoglutarate metabolic process (GO:0006103);aspartate metabolic process (GO:0006531);biosynthetic process (GO:0009058);glutamate metabolic process (GO:0006536);leaf senescence (GO:0010150);	L-aspartate (GO:0004069);pyridoxal phosphate binding (GO:0030170);	chloroplast (GO:0009507);cytosol (GO:0005829);mitochondrion (GO:0005739);peroxisome (GO:0005777);plasma membrane (GO:0005886);plastid (GO:0009536);	Aminotransferase;Chloroplast;Plastid;Pyridoxal phosphate;Reference proteome;Transferase;Transit peptide.;	Street et al. (2006)	P.trichocarpa	drought
fagus_sylvatica_MIRA_assembly_2_c5618	566															Lesur et al. (2015)	F. sylvatica	bud dormancy
fagus_sylvatica_MIRA_assembly_2_c5628	1071	hypothetical protein CMV_010697 [Castanea mollissima]	3.76358e-85	Q9T0I5	49.68	5e-36	PRP4_ARATH	Proline-rich protein 4	ath:AT4G38770		GO:0005618 // GO:0005576			cell wall (GO:0005618);extracellular region (GO:0005576);	Cell wall;Reference proteome;Repeat;Secreted;Signal.;	Lesur et al. (2015)	F. sylvatica	bud dormancy
fagus_sylvatica_MIRA_assembly_2_c5654	1888	protein HOTHEAD [Quercus suber]	0	Q9S746	56.23	0.0	HTH_ARATH	Protein HOTHEAD	ath:AT1G72970	K15403	GO:0005576 // GO:0050660 // GO:0046593 // GO:0016614 // GO:0007267 // GO:0009553 // GO:0010430	cell-cell signaling (GO:0007267);embryo sac development (GO:0009553);fatty acid omega-oxidation (GO:0010430);	flavin adenine dinucleotide binding (GO:0050660);mandelonitrile lyase activity (GO:0046593);oxidoreductase activity, acting on CH-OH group of donors (GO:0016614);	extracellular region (GO:0005576);	Alternative splicing;FAD;Flavoprotein;Reference proteome;Signal.;	Lesur et al. (2015)	F. sylvatica	bud dormancy
fagus_sylvatica_MIRA_assembly_2_c5664	653	long-chain-alcohol O-fatty-acyltransferase-like [Quercus suber] XP_023902293.1 long-chain-alcohol O-fatty-acyltransferase-like [Quercus suber]	7.18426e-61	Q9FJ72	43.64	1e-29	WAXS1_ARATH	Probable long-chain-alcohol O-fatty-acyltransferase 1	ath:AT5G55380		GO:0016021 // GO:0102966 // GO:0047196 // GO:0006629	lipid metabolic process (GO:0006629);	arachidoyl-CoA (GO:0102966);long-chain-alcohol O-fatty-acyltransferase activity (GO:0047196);	integral component of membrane (GO:0016021);	Acyltransferase;Lipid biosynthesis;Lipid metabolism;Membrane;Reference proteome;Transferase;Transmembrane;Transmembrane helix.;	Lesur et al. (2015)	F. sylvatica	bud dormancy
fagus_sylvatica_MIRA_assembly_2_c5666	1098	hypothetical protein CMV_002291 [Castanea mollissima]	0	Q9CA28	72.19	8e-167	TKPR2_ARATH	Tetraketide alpha-pyrone reductase 2	ath:AT1G68540		GO:0005829 // GO:0016491 // GO:0016616 // GO:0010584 // GO:0080110	pollen exine formation (GO:0010584);sporopollenin biosynthetic process (GO:0080110);	oxidoreductase activity (GO:0016491);oxidoreductase activity, acting on the CH-OH group of donors, NAD or NADP as acceptor (GO:0016616);	cytosol (GO:0005829);	Acetylation;Alternative splicing;Cytoplasm;NADP;Oxidoreductase;Reference proteome.;	Lesur et al. (2015)	F. sylvatica	bud dormancy
fagus_sylvatica_MIRA_assembly_2_c5686	398	uncharacterized protein LOC116111104 [Pistacia vera]	2.84309e-47	A0A2N9ICN7	98.91	5e-57	A0A2N9ICN7_FAGSY	Uncharacterized protein {ECO:0000313|EMBL:SPD21830.1}								Lesur et al. (2015)	F. sylvatica	bud dormancy
fagus_sylvatica_MIRA_assembly_2_c5925	1299	ribulose bisphosphate carboxylase/oxygenase activase, chloroplastic-like [Quercus lobata]	0	Q40281	86.02	0.0	RCA_MALDO	Ribulose bisphosphate carboxylase/oxygenase activase, chloroplastic	mdm:103456062		GO:0009570 // GO:0005524		ATP binding (GO:0005524);	chloroplast stroma (GO:0009570);	ATP-binding;Chloroplast;Nucleotide-binding;Plastid;Transit peptide.;	Street et al. (2006)	P.trichocarpa	drought
fagus_sylvatica_MIRA_assembly_2_c6167	1175	DNA damage-repair/toleration protein DRT100-like [Quercus lobata]	0	Q9FIZ3	31.37	2e-36	GSO2_ARATH	LRR receptor-like serine/threonine-protein kinase GSO2 {ECO:0000303|PubMed:18088309}	ath:AT5G44700		GO:0048226 // GO:0016021 // GO:0005886 // GO:0005524 // GO:0004674 // GO:0071555 // GO:0009793 // GO:0009553 // GO:0090558 // GO:0051302 // GO:0042659 // GO:2000280 // GO:2000067 // GO:0090708	cell wall organization (GO:0071555);embryo development ending in seed dormancy (GO:0009793);embryo sac development (GO:0009553);plant epidermis development (GO:0090558);regulation of cell division (GO:0051302);regulation of cell fate specification (GO:0042659);regulation of root development (GO:2000280);regulation of root morphogenesis (GO:2000067);specification of plant organ axis polarity (GO:0…	ATP binding (GO:0005524);protein serine/threonine kinase activity (GO:0004674);	Casparian strip (GO:0048226);integral component of membrane (GO:0016021);plasma membrane (GO:0005886);	Alternative splicing;ATP-binding;Cell membrane;Cell wall biogenesis/degradation;Developmental protein;Glycoprotein;Kinase;Leucine-rich repeat;Membrane;Nucleotide-binding;Phosphoprotein;Receptor;Reference proteome;Repeat;Serine/threonine-protein kinase;Signal;Transferase;Transmembrane;Transmembrane helix.;	Lesur et al. (2015)	F. sylvatica	bud dormancy
fagus_sylvatica_MIRA_assembly_2_c6216	906	hypothetical protein CMV_027001 [Castanea mollissima]	4.92816e-124	A0A2N9GTQ1	90.32	4e-146	A0A2N9GTQ1_FAGSY	F-box domain-containing protein {ECO:0000259|Pfam:PF00646}								Lesur et al. (2015)	F. sylvatica	bud dormancy
fagus_sylvatica_MIRA_assembly_2_c6272	190															Lesur et al. (2015)	F. sylvatica	bud dormancy
fagus_sylvatica_MIRA_assembly_2_c6315	434	hypothetical protein FH972_008032 [Carpinus fangiana]	6.6061e-36	Q38806	74.32	3e-32	HSP22_ARATH	22.0 kDa heat shock protein	ath:AT4G10250	K13993	GO:0005783 // GO:0043621 // GO:0051082 // GO:0071456 // GO:0051259 // GO:0006457 // GO:0009408 // GO:0042542 // GO:0000302 // GO:0009651	cellular response to hypoxia (GO:0071456);protein complex oligomerization (GO:0051259);protein folding (GO:0006457);response to heat (GO:0009408);response to hydrogen peroxide (GO:0042542);response to reactive oxygen species (GO:0000302);response to salt stress (GO:0009651);	protein self-association (GO:0043621);unfolded protein binding (GO:0051082);	endoplasmic reticulum (GO:0005783);	Endoplasmic reticulum;Glycoprotein;Reference proteome;Signal;Stress response.;	Lesur et al. (2015)	F. sylvatica	bud dormancy
fagus_sylvatica_MIRA_assembly_2_c6451	569	hypothetical protein KK1_021803 [Cajanus cajan]	2.95941e-58	Q9XGX7	82.80	9e-51	TIM9_ORYSJ	Mitochondrial import inner membrane translocase subunit Tim9	osa:4352583	K17777	GO:0005743 // GO:0046872 // GO:0007005 // GO:0015031	mitochondrion organization (GO:0007005);protein transport (GO:0015031);	metal ion binding (GO:0046872);	mitochondrial inner membrane (GO:0005743);	Chaperone;Disulfide bond;Membrane;Metal-binding;Mitochondrion;Mitochondrion inner membrane;Protein transport;Reference proteome;Translocation;Transport;Zinc.;	Lesur et al. (2015)	F. sylvatica	bud dormancy
fagus_sylvatica_MIRA_assembly_2_c6453	608	hypothetical protein CMV_004501 [Castanea mollissima]	2.46463e-22	M5XYB6	48.42	1e-17	M5XYB6_PRUPE	Uncharacterized protein {ECO:0000313|EMBL:EMJ26798.1}								Lesur et al. (2015)	F. sylvatica	bud dormancy
fagus_sylvatica_MIRA_assembly_2_c6498	326			A0A2N9J8E4	88.51	1e-43	A0A2N9J8E4_FAGSY	Prolamin_like domain-containing protein {ECO:0000259|Pfam:PF05617}							Signal {ECO:0000256|SAM:SignalP}.;	Lesur et al. (2015)	F. sylvatica	bud dormancy
fagus_sylvatica_MIRA_assembly_2_c6551	564	hypothetical protein CMV_025409, partial [Castanea mollissima]	2.82524e-125	Q8W3Z2	90.37	8e-117	LUPS_BETPL	Lupeol synthase	ag:BAB83087	K20659	GO:0005811 // GO:0042300 // GO:0000250 // GO:0042299 // GO:0019745	pentacyclic triterpenoid biosynthetic process (GO:0019745);	beta-amyrin synthase activity (GO:0042300);lanosterol synthase activity (GO:0000250);lupeol synthase activity (GO:0042299);	lipid droplet (GO:0005811);	Isomerase;Repeat.;	Lesur et al. (2015)	F. sylvatica	bud dormancy
fagus_sylvatica_MIRA_assembly_2_c6626	674	hypothetical protein FH972_003880 [Carpinus fangiana]	7.30479e-68	Q8H0W3	80.00	5e-49	RVE6_ARATH	Protein REVEILLE 6	ath:AT5G52660		GO:0005634 // GO:0003677 // GO:0003700 // GO:0042752	regulation of circadian rhythm (GO:0042752);	DNA binding (GO:0003677);DNA-binding transcription factor activity (GO:0003700);	nucleus (GO:0005634);	Alternative splicing;DNA-binding;Nucleus;Reference proteome;Transcription;Transcription regulation.;	Lesur et al. (2015)	F. sylvatica	bud dormancy
fagus_sylvatica_MIRA_assembly_2_c6629	1116	UDP-glycosyltransferase 83A1-like [Quercus suber]	9.31434e-139	Q9SGA8	42.70	2e-65	U83A1_ARATH	UDP-glycosyltransferase 83A1	ath:AT3G02100		GO:0043231 // GO:0008194		UDP-glycosyltransferase activity (GO:0008194);	intracellular membrane-bounded organelle (GO:0043231);	Glycosyltransferase;Reference proteome;Transferase.;	Lesur et al. (2015)	F. sylvatica	bud dormancy
fagus_sylvatica_MIRA_assembly_2_c6639	1164	protein STRICTOSIDINE SYNTHASE-LIKE 3-like [Quercus suber]	0	Q8VWF6	75.08	0.0	SSL3_ARATH	Protein STRICTOSIDINE SYNTHASE-LIKE 3 {ECO:0000303|PubMed:10777701}	ath:AT1G08470		GO:0005783 // GO:0005774 // GO:0009058	biosynthetic process (GO:0009058);		endoplasmic reticulum (GO:0005783);vacuolar membrane (GO:0005774);	Glycoprotein;Reference proteome;Signal;Vacuole.;	Lesur et al. (2015)	F. sylvatica	bud dormancy
fagus_sylvatica_MIRA_assembly_2_c6761	2264	hypothetical protein FNV43_RR17419 [Rhamnella rubrinervis]	0	Q9T074	83.08	0.0	PCKA1_ARATH	Phosphoenolpyruvate carboxykinase (ATP) 1 {ECO:0000303|PubMed:17283014}	ath:AT4G37870	K01610	GO:0005737 // GO:0005829 // GO:0005730 // GO:0005634 // GO:0005524 // GO:0004612 // GO:0016036 // GO:0009817 // GO:0006094 // GO:0046686	cellular response to phosphate starvation (GO:0016036);defense response to fungus, incompatible interaction (GO:0009817);gluconeogenesis (GO:0006094);response to cadmium ion (GO:0046686);	ATP binding (GO:0005524);phosphoenolpyruvate carboxykinase (ATP) activity (GO:0004612);	cytoplasm (GO:0005737);cytosol (GO:0005829);nucleolus (GO:0005730);nucleus (GO:0005634);	Acetylation;ATP-binding;Calcium;Cytoplasm;Decarboxylase;Gluconeogenesis;Lyase;Manganese;Metal-binding;Nucleotide-binding;Phosphoprotein;Reference proteome.;	Carsjens et al. (2014)	F. sylvatica	drought
fagus_sylvatica_MIRA_assembly_2_c6792	1478	hypothetical protein CMV_025198 [Castanea mollissima]	0	Q9LY66	67.93	2e-152	RK1_ARATH	50S ribosomal protein L1, chloroplastic	ath:AT3G63490	K02863	GO:0009507 // GO:0009941 // GO:0009570 // GO:0009535 // GO:0005829 // GO:0022625 // GO:0005634 // GO:0003723 // GO:0019843 // GO:0003735 // GO:0000470 // GO:0006412	maturation of LSU-rRNA (GO:0000470);translation (GO:0006412);	RNA binding (GO:0003723);rRNA binding (GO:0019843);structural constituent of ribosome (GO:0003735);	chloroplast (GO:0009507);chloroplast envelope (GO:0009941);chloroplast stroma (GO:0009570);chloroplast thylakoid membrane (GO:0009535);cytosol (GO:0005829);cytosolic large ribosomal subunit (GO:0022625);nucleus (GO:0005634);	Alternative splicing;Chloroplast;Phosphoprotein;Plastid;Reference proteome;Ribonucleoprotein;Ribosomal protein;RNA-binding;rRNA-binding;Transit peptide.;	Street et al. (2006)	P.trichocarpa	drought
fagus_sylvatica_MIRA_assembly_2_c6957	256	RNA-binding protein 39-like isoform X1 [Quercus lobata]	1.19522e-10	A0A2N9IGG2	100.00	2e-12	A0A2N9IGG2_FAGSY	Uncharacterized protein {ECO:0000313|EMBL:SPD23385.1}			GO:0005634 // GO:0003723 // GO:0006397	mRNA processing (GO:0006397);	RNA binding (GO:0003723);	nucleus (GO:0005634);	RNA-binding {ECO:0000256|PROSITE-ProRule:PRU00176}.;	Lesur et al. (2015)	F. sylvatica	bud dormancy
fagus_sylvatica_MIRA_assembly_2_c6962	254	PLASMODESMATA CALLOSE-BINDING PROTEIN 3 [Quercus lobata]	7.87037e-08	A0A2N9HFP9	100.00	1e-11	A0A2N9HFP9_FAGSY	X8 domain-containing protein {ECO:0000259|SMART:SM00768}							Signal {ECO:0000256|ARBA:ARBA00022729, ECO:0000256|SAM:SignalP}.;	Lesur et al. (2015)	F. sylvatica	bud dormancy
fagus_sylvatica_MIRA_assembly_2_c7072	1044	protein SRC2 homolog [Quercus suber]	1.50819e-69	O04023	52.02	1e-41	SRC2_ARATH	Protein SRC2 homolog {ECO:0000305}	ath:AT1G09070		GO:0005783 // GO:0005789 // GO:0005576 // GO:0016021 // GO:0005886 // GO:0000326 // GO:0032586 // GO:0071456 // GO:0006623	cellular response to hypoxia (GO:0071456);protein targeting to vacuole (GO:0006623);		endoplasmic reticulum (GO:0005783);endoplasmic reticulum membrane (GO:0005789);extracellular region (GO:0005576);integral component of membrane (GO:0016021);plasma membrane (GO:0005886);protein storage vacuole (GO:0000326);protein storage vacuole membrane (GO:0032586);	Cell membrane;Endoplasmic reticulum;Membrane;Reference proteome;Signal-anchor;Stress response;Transmembrane;Transmembrane helix;Vacuole.;	Lesur et al. (2015)	F. sylvatica	bud dormancy
fagus_sylvatica_MIRA_assembly_2_c713	1869	succinate-semialdehyde dehydrogenase, mitochondrial isoform X1 [Quercus lobata]	0	Q9SAK4	79.30	0.0	SSDH_ARATH	Succinate-semialdehyde dehydrogenase, mitochondrial {ECO:0000303|PubMed:10517851}	ath:AT1G79440	K17761	GO:0009507 // GO:0009570 // GO:0005829 // GO:0005759 // GO:0005739 // GO:0005507 // GO:0051287 // GO:0004777 // GO:0009013 // GO:0009943 // GO:0048825 // GO:0009450 // GO:0006540 // GO:0048366 // GO:0010492 // GO:0072593 // GO:0009409 // GO:0009408 // GO:0009416 // GO:1902074	adaxial/abaxial axis specification (GO:0009943);cotyledon development (GO:0048825);gamma-aminobutyric acid catabolic process (GO:0009450);glutamate decarboxylation to succinate (GO:0006540);leaf development (GO:0048366);maintenance of shoot apical meristem identity (GO:0010492);reactive oxygen species metabolic process (GO:0072593);response to cold (GO:0009409);response to heat (GO:0009408);respo…	copper ion binding (GO:0005507);NAD binding (GO:0051287);succinate-semialdehyde dehydrogenase (NAD+) activity (GO:0004777);succinate-semialdehyde dehydrogenase [NAD(P)+] activity (GO:0009013);	chloroplast (GO:0009507);chloroplast stroma (GO:0009570);cytosol (GO:0005829);mitochondrial matrix (GO:0005759);mitochondrion (GO:0005739);	Disulfide bond;Mitochondrion;NAD;Oxidoreductase;Reference proteome;Transit peptide.;	Carsjens et al. (2014)	F. sylvatica	drought
fagus_sylvatica_MIRA_assembly_2_c7172	1523	protein phpsphatase 2C (PP2C) [Fagus sylvatica]	0	P49598	60.32	3e-149	P2C37_ARATH	Protein phosphatase 2C 37	ath:AT3G11410	K14497	GO:0005829 // GO:0005634 // GO:0019900 // GO:0046872 // GO:0016791 // GO:0004721 // GO:0019901 // GO:0004722 // GO:0009738 // GO:0009788 // GO:0010360 // GO:0010119 // GO:0009737 // GO:0009409 // GO:0009414	abscisic acid-activated signaling pathway (GO:0009738);negative regulation of abscisic acid-activated signaling pathway (GO:0009788);negative regulation of anion channel activity (GO:0010360);regulation of stomatal movement (GO:0010119);response to abscisic acid (GO:0009737);response to cold (GO:0009409);response to water deprivation (GO:0009414);	kinase binding (GO:0019900);metal ion binding (GO:0046872);phosphatase activity (GO:0016791);phosphoprotein phosphatase activity (GO:0004721);protein kinase binding (GO:0019901);protein serine/threonine phosphatase activity (GO:0004722);	cytosol (GO:0005829);nucleus (GO:0005634);	3D-structure;Abscisic acid signaling pathway;Hydrolase;Magnesium;Manganese;Metal-binding;Protein phosphatase;Reference proteome;Ubl conjugation;Zinc.;	Lesur et al. (2015)	F. sylvatica	bud dormancy
fagus_sylvatica_MIRA_assembly_2_c730	1546	hypothetical protein CMV_010978 [Castanea mollissima]	0	Q9SU63	84.05	0.0	AL2B4_ARATH	Aldehyde dehydrogenase family 2 member B4, mitochondrial	ath:AT3G48000	K00128	GO:0005829 // GO:0005759 // GO:0005739 // GO:0004029 // GO:0005524 // GO:0043878 // GO:0046686	response to cadmium ion (GO:0046686);	aldehyde dehydrogenase (NAD+) activity (GO:0004029);ATP binding (GO:0005524);glyceraldehyde-3-phosphate dehydrogenase (NAD+) (non-phosphorylating) activity (GO:0043878);	cytosol (GO:0005829);mitochondrial matrix (GO:0005759);mitochondrion (GO:0005739);	Mitochondrion;NAD;Oxidoreductase;Reference proteome;Transit peptide.;	Carsjens et al. (2014)	F. sylvatica	drought
fagus_sylvatica_MIRA_assembly_2_c7328	282	36.4 kDa proline-rich protein [Quercus suber]	7.3504e-12	A0A2N9FU53	97.06	3e-12	A0A2N9FU53_FAGSY	AAI domain-containing protein {ECO:0000259|SMART:SM00499}							Signal {ECO:0000256|SAM:SignalP}.;	Lesur et al. (2015)	F. sylvatica	bud dormancy
fagus_sylvatica_MIRA_assembly_2_c7406	960	hypothetical protein CMV_013820 [Castanea mollissima]	3.5324e-180	Q9LSI7	77.61	6e-68	MYB35_ARATH	Transcription factor MYB35 {ECO:0000303|PubMed:9839469}	ath:AT3G28470	K09422	GO:0005634 // GO:0003677 // GO:0003700 // GO:0048658 // GO:0052545 // GO:0055046	anther wall tapetum development (GO:0048658);callose localization (GO:0052545);microgametogenesis (GO:0055046);	DNA binding (GO:0003677);DNA-binding transcription factor activity (GO:0003700);	nucleus (GO:0005634);	Developmental protein;DNA-binding;Nucleus;Reference proteome;Repeat;Transcription;Transcription regulation.;	Lesur et al. (2015)	F. sylvatica	bud dormancy
fagus_sylvatica_MIRA_assembly_2_c7419	696	GDSL esterase/lipase At5g41890 [Quercus lobata]	1.99614e-134	Q9FJ25	71.72	8e-101	GDL81_ARATH	GDSL esterase/lipase At5g41890	ath:AT5G41890		GO:0016788 // GO:0016042	lipid catabolic process (GO:0016042);	hydrolase activity, acting on ester bonds (GO:0016788);		Alternative splicing;Hydrolase;Lipid degradation;Lipid metabolism;Reference proteome.;	Lesur et al. (2015)	F. sylvatica	bud dormancy
fagus_sylvatica_MIRA_assembly_2_c7420	616	hypothetical protein CMV_028370 [Castanea mollissima]	2.20153e-55	Q9FIT2	60.44	9e-34	NLTPE_ARATH	Putative non-specific lipid-transfer protein 14	ath:AT5G62065		GO:0016020 // GO:0008289 // GO:0006869	lipid transport (GO:0006869);	lipid binding (GO:0008289);	membrane (GO:0016020);	Disulfide bond;Lipid-binding;Reference proteome;Signal;Transport.;	Lesur et al. (2015)	F. sylvatica	bud dormancy
fagus_sylvatica_MIRA_assembly_2_c7449	727	bark storage protein A-like [Quercus lobata]	9.15796e-140	Q07469	30.27	5e-18	BSPA_POPDE	Bark storage protein A			GO:0003824 // GO:0045735 // GO:0009116	nucleoside metabolic process (GO:0009116);	catalytic activity (GO:0003824);nutrient reservoir activity (GO:0045735);		Glycoprotein;Signal;Storage protein.;	Lesur et al. (2015)	F. sylvatica	bud dormancy
fagus_sylvatica_MIRA_assembly_2_c7463	673	hypothetical protein CMV_013992 [Castanea mollissima]	1.28597e-19	A0A5N6RSZ3	43.50	1e-10	A0A5N6RSZ3_9ROSI	Uncharacterized protein {ECO:0000313|EMBL:KAE8125382.1}							Reference proteome {ECO:0000313|Proteomes:UP000327013}.;	Lesur et al. (2015)	F. sylvatica	bud dormancy
fagus_sylvatica_MIRA_assembly_2_c7466	1003	exopolygalacturonase-like [Quercus suber]	1.22765e-162	Q6H9K0	49.42	4e-74	PGLR2_PLAAC	Exopolygalacturonase			GO:0005618 // GO:0005783 // GO:0005576 // GO:0005794 // GO:0043667 // GO:0031982 // GO:0047911 // GO:0019863 // GO:0004650 // GO:0071555 // GO:0045490 // GO:0009555 // GO:0009846 // GO:0048868	cell wall organization (GO:0071555);pectin catabolic process (GO:0045490);pollen development (GO:0009555);pollen germination (GO:0009846);pollen tube development (GO:0048868);	galacturan 1,4-alpha-galacturonidase activity (GO:0047911);IgE binding (GO:0019863);polygalacturonase activity (GO:0004650);	cell wall (GO:0005618);endoplasmic reticulum (GO:0005783);extracellular region (GO:0005576);Golgi apparatus (GO:0005794);pollen wall (GO:0043667);vesicle (GO:0031982);	Allergen;Cell wall;Cell wall biogenesis/degradation;Direct protein sequencing;Endoplasmic reticulum;Glycoprotein;Glycosidase;Golgi apparatus;Hydrolase;Repeat;Secreted;Signal.;	Lesur et al. (2015)	F. sylvatica	bud dormancy
fagus_sylvatica_MIRA_assembly_2_c7468	841	hypothetical protein CMV_003069 [Castanea mollissima]	4.7083e-134	Q2QS14	91.41	4e-132	UGDH4_ORYSJ	UDP-glucose 6-dehydrogenase 4	osa:4352146	K00012	GO:0005829 // GO:0005634 // GO:0051287 // GO:0003979 // GO:0006024 // GO:0006065	glycosaminoglycan biosynthetic process (GO:0006024);UDP-glucuronate biosynthetic process (GO:0006065);	NAD binding (GO:0051287);UDP-glucose 6-dehydrogenase activity (GO:0003979);	cytosol (GO:0005829);nucleus (GO:0005634);	NAD;Oxidoreductase;Phosphoprotein;Reference proteome.;	Evans et al. (2014)	P.trichocarpa	drought
fagus_sylvatica_MIRA_assembly_2_c7506	734	18.1 kDa class I heat shock protein-like [Pistacia vera]	3.92447e-66	P27880	70.06	3e-59	HSP12_MEDSA	18.2 kDa class I heat shock protein			GO:0005737			cytoplasm (GO:0005737);	Cytoplasm;Stress response.;	Evans et al. (2014)	P.trichocarpa	photoperiod
fagus_sylvatica_MIRA_assembly_2_c7590	305			A0A2N9GB28	73.17	8e-11	A0A2N9GB28_FAGSY	Uncharacterized protein {ECO:0000313|EMBL:SPC96772.1}								Lesur et al. (2015)	F. sylvatica	bud dormancy
fagus_sylvatica_MIRA_assembly_2_c7594	685	cytosolic sulfotransferase 5-like [Quercus suber]	9.53748e-96	P52839	50.00	7e-55	SOT12_ARATH	Cytosolic sulfotransferase 12	ath:AT2G03760		GO:0005794 // GO:0080118 // GO:1990135 // GO:0008146 // GO:0016131 // GO:0006952 // GO:0009751 // GO:0009651	brassinosteroid metabolic process (GO:0016131);defense response (GO:0006952);response to salicylic acid (GO:0009751);response to salt stress (GO:0009651);	brassinosteroid sulfotransferase activity (GO:0080118);flavonoid sulfotransferase activity (GO:1990135);sulfotransferase activity (GO:0008146);	Golgi apparatus (GO:0005794);	3D-structure;Cytoplasm;Reference proteome;Transferase.;	Lesur et al. (2015)	F. sylvatica	bud dormancy
fagus_sylvatica_MIRA_assembly_2_c7616	987	hypothetical protein CMV_022695 [Castanea mollissima]	3.55836e-158	Q9ZQ96	37.70	3e-42	U73C3_ARATH	UDP-glycosyltransferase 73C3	ath:AT2G36780	K13496	GO:0008194		UDP-glycosyltransferase activity (GO:0008194);		Glycosyltransferase;Reference proteome;Transferase.;	Lesur et al. (2015)	F. sylvatica	bud dormancy
fagus_sylvatica_MIRA_assembly_2_c7640	1177	uncharacterized protein At4g06744-like [Quercus suber]	0	Q8W3M4	48.64	1e-86	Y4744_ARATH	Uncharacterized protein At4g06744	ath:AT4G06744		GO:0005576			extracellular region (GO:0005576);	Leucine-rich repeat;Reference proteome;Repeat;Secreted;Signal.;	Lesur et al. (2015)	F. sylvatica	bud dormancy
fagus_sylvatica_MIRA_assembly_2_c7669	237															Lesur et al. (2015)	F. sylvatica	bud dormancy
fagus_sylvatica_MIRA_assembly_2_c7715	1015	GDSL esterase/lipase At5g22810 [Quercus suber]	3.55088e-156	Q9FFC6	70.94	8e-131	GDL78_ARATH	GDSL esterase/lipase At5g22810			GO:0005576 // GO:0016788 // GO:0016042	lipid catabolic process (GO:0016042);	hydrolase activity, acting on ester bonds (GO:0016788);	extracellular region (GO:0005576);	Glycoprotein;Hydrolase;Lipid degradation;Lipid metabolism;Reference proteome;Secreted;Signal.;	Lesur et al. (2015)	F. sylvatica	bud dormancy
fagus_sylvatica_MIRA_assembly_2_c7779	887	hypothetical protein CMV_007219 [Castanea mollissima]	7.36197e-133	O81305	78.64	2e-106	PKSC_ARATH	Type III polyketide synthase C	ath:AT4G00040		GO:0005783 // GO:0016747 // GO:0009813 // GO:0007275	flavonoid biosynthetic process (GO:0009813);multicellular organism development (GO:0007275);	transferase activity, transferring acyl groups other than amino-acyl groups (GO:0016747);	endoplasmic reticulum (GO:0005783);	Acyltransferase;Developmental protein;Endoplasmic reticulum;Flavonoid biosynthesis;Reference proteome;Transferase.;	Lesur et al. (2015)	F. sylvatica	bud dormancy
fagus_sylvatica_MIRA_assembly_2_c7832	355	putative E3 ubiquitin-protein ligase XBAT34 [Quercus suber]	3.08065e-30	A0A2N9IQB3	100.00	1e-51	A0A2N9IQB3_FAGSY	RING-type domain-containing protein {ECO:0000259|PROSITE:PS50089}							Metal-binding {ECO:0000256|PROSITE-ProRule:PRU00175};Zinc {ECO:0000256|PROSITE-ProRule:PRU00175};Zinc-finger {ECO:0000256|PROSITE-ProRule:PRU00175}.;	Lesur et al. (2015)	F. sylvatica	bud dormancy
fagus_sylvatica_MIRA_assembly_2_c7995	591	early light-induced protein, chloroplastic-like [Quercus lobata]	6.89799e-66	P93735	79.46	7e-59	ELIP1_ARATH	Early light-induced protein 1, chloroplastic {ECO:0000305}	ath:AT3G22840		GO:0009535 // GO:0016021 // GO:0009522 // GO:0009523 // GO:0071483 // GO:0071490 // GO:0034605 // GO:0071486 // GO:0071491 // GO:0071492 // GO:0010117 // GO:0015979 // GO:0010030 // GO:0010380 // GO:0009409 // GO:0080167	cellular response to blue light (GO:0071483);cellular response to far red light (GO:0071490);cellular response to heat (GO:0034605);cellular response to high light intensity (GO:0071486);cellular response to red light (GO:0071491);cellular response to UV-A (GO:0071492);photoprotection (GO:0010117);photosynthesis (GO:0015979);positive regulation of seed germination (GO:0010030);regulation of chlor…		chloroplast thylakoid membrane (GO:0009535);integral component of membrane (GO:0016021);photosystem I (GO:0009522);photosystem II (GO:0009523);	Chloroplast;Membrane;Photosynthesis;Photosystem I;Photosystem II;Plastid;Reference proteome;Thylakoid;Transit peptide;Transmembrane;Transmembrane helix.;	Lesur et al. (2015)	F. sylvatica	bud dormancy
fagus_sylvatica_MIRA_assembly_2_c8013	764	hypothetical protein CMV_019927 [Castanea mollissima]	9.40203e-82	A0A2N9IRN6	100.00	1e-86	A0A2N9IRN6_FAGSY	Uncharacterized protein {ECO:0000313|EMBL:SPD27178.1}							Signal {ECO:0000256|SAM:SignalP}.;	Lesur et al. (2015)	F. sylvatica	bud dormancy
fagus_sylvatica_MIRA_assembly_2_c8084	532	vegetative cell wall protein gp1 [Quercus lobata]	4.03197e-07	A0A2N9GW40	100.00	3e-19	A0A2N9GW40_FAGSY	Uncharacterized protein {ECO:0000313|EMBL:SPD03728.1}							Signal {ECO:0000256|SAM:SignalP}.;	Lesur et al. (2015)	F. sylvatica	bud dormancy
fagus_sylvatica_MIRA_assembly_2_c8168	838	hypothetical protein CMV_030563 [Castanea mollissima]	3.31559e-72	A0A2N9HMX6	99.51	1e-94	A0A2N9HMX6_FAGSY	Uncharacterized protein {ECO:0000313|EMBL:SPD15527.1}							Signal {ECO:0000256|SAM:SignalP}.;	Lesur et al. (2015)	F. sylvatica	bud dormancy
fagus_sylvatica_MIRA_assembly_2_c8384	710	hypothetical protein CMV_015311 [Castanea mollissima]	1.47419e-85	P17340	78.24	1e-76	PLAS_SOLLC	Plastocyanin, chloroplastic	sly:544053	K02638	GO:0009535 // GO:0005507 // GO:0009055		copper ion binding (GO:0005507);electron transfer activity (GO:0009055);	chloroplast thylakoid membrane (GO:0009535);	Chloroplast;Copper;Electron transport;Membrane;Metal-binding;Plastid;Reference proteome;Thylakoid;Transit peptide;Transport.;	Evans et al. (2014)	P.trichocarpa	drought
fagus_sylvatica_MIRA_assembly_2_c8436	283															Lesur et al. (2015)	F. sylvatica	bud dormancy
fagus_sylvatica_MIRA_assembly_2_c8448	258	protein YLS3 [Quercus lobata]	8.47458e-20	O64864	41.46	3e-05	YLS3_ARATH	Protein YLS3	ath:AT2G44290		GO:0031225 // GO:0005829 // GO:0005886 // GO:0008289 // GO:0006869	lipid transport (GO:0006869);	lipid binding (GO:0008289);	anchored component of membrane (GO:0031225);cytosol (GO:0005829);plasma membrane (GO:0005886);	Disulfide bond;Glycoprotein;Reference proteome;Signal.;	Lesur et al. (2015)	F. sylvatica	bud dormancy
fagus_sylvatica_MIRA_assembly_2_c8462	950	DNA damage-repair/toleration protein DRT100-like [Quercus lobata]	1.03965e-158	Q00874	34.67	2e-43	DR100_ARATH	DNA damage-repair/toleration protein DRT100	ath:AT3G12610		GO:0009507 // GO:0000166 // GO:0006281	DNA repair (GO:0006281);	nucleotide binding (GO:0000166);	chloroplast (GO:0009507);	DNA damage;DNA repair;Leucine-rich repeat;Reference proteome;Repeat;Signal.;	Lesur et al. (2015)	F. sylvatica	bud dormancy
fagus_sylvatica_MIRA_assembly_2_c8468	466															Lesur et al. (2015)	F. sylvatica	bud dormancy
fagus_sylvatica_MIRA_assembly_2_c8535	163															Lesur et al. (2015)	F. sylvatica	bud dormancy
fagus_sylvatica_MIRA_assembly_2_c8552	862	hypothetical protein CMV_019664 [Castanea mollissima]	3.71927e-10	A0A2N9H0K2	99.38	2e-57	A0A2N9H0K2_FAGSY	Uncharacterized protein {ECO:0000313|EMBL:SPD05161.1}							Signal {ECO:0000256|SAM:SignalP}.;	Lesur et al. (2015)	F. sylvatica	bud dormancy
fagus_sylvatica_MIRA_assembly_2_c8718	342	glycine-rich cell wall structural protein-like [Quercus lobata]	6.57272e-08	A0A2N9FQN0	100.00	5e-21	A0A2N9FQN0_FAGSY	Uncharacterized protein {ECO:0000313|EMBL:SPC89542.1}							Signal {ECO:0000256|SAM:SignalP}.;	Lesur et al. (2015)	F. sylvatica	bud dormancy
fagus_sylvatica_MIRA_assembly_2_c892	1842	hypothetical protein CMV_000995 [Castanea mollissima]	0	Q9LEU7	74.37	0.0	CIPK5_ARATH	CBL-interacting serine/threonine-protein kinase 5	ath:AT5G10930		GO:0005524 // GO:0004674 // GO:0007165	signal transduction (GO:0007165);	ATP binding (GO:0005524);protein serine/threonine kinase activity (GO:0004674);		ATP-binding;Kinase;Manganese;Nucleotide-binding;Phosphoprotein;Reference proteome;Serine/threonine-protein kinase;Transferase.;	Lesur et al. (2015)	F. sylvatica	bud dormancy
fagus_sylvatica_MIRA_assembly_2_c8934	893	protein SENSITIVE TO PROTON RHIZOTOXICITY 1 [Quercus lobata]	5.90779e-138	Q9C8N5	44.15	5e-49	STOP1_ARATH	Protein SENSITIVE TO PROTON RHIZOTOXICITY 1 {ECO:0000303|PubMed:17535918}	ath:AT1G34370		GO:0005634 // GO:0003700 // GO:0046872 // GO:0043565 // GO:0006355 // GO:0010447 // GO:0010044	regulation of transcription, DNA-templated (GO:0006355);response to acidic pH (GO:0010447);response to aluminum ion (GO:0010044);	DNA-binding transcription factor activity (GO:0003700);metal ion binding (GO:0046872);sequence-specific DNA binding (GO:0043565);	nucleus (GO:0005634);	Alternative splicing;Metal-binding;Nucleus;Polymorphism;Reference proteome;Repeat;Transcription;Transcription regulation;Zinc;Zinc-finger.;	Evans et al. (2014)	P.trichocarpa	drought
fagus_sylvatica_MIRA_assembly_2_c9063	335	hypothetical protein FH972_006510 [Carpinus fangiana]	1.67658e-37	A0A2N9IZH4	97.67	7e-48	A0A2N9IZH4_FAGSY	J domain-containing protein {ECO:0000259|PROSITE:PS50076}			GO:0004725		protein tyrosine phosphatase activity (GO:0004725);			Lesur et al. (2015)	F. sylvatica	bud dormancy
fagus_sylvatica_MIRA_assembly_2_c9218	1825	inositol-3-phosphate synthase [Quercus lobata]	0	Q9LW96	93.11	0.0	INO1_TOBAC	Inositol-3-phosphate synthase	nta:107766502	K01858	GO:0005737 // GO:0004512 // GO:0006021 // GO:0008654	inositol biosynthetic process (GO:0006021);phospholipid biosynthetic process (GO:0008654);	inositol-3-phosphate synthase activity (GO:0004512);	cytoplasm (GO:0005737);	Cytoplasm;Inositol biosynthesis;Isomerase;Lipid biosynthesis;Lipid metabolism;NAD;Phospholipid biosynthesis;Phospholipid metabolism;Reference proteome.;	Street et al. (2006)	P.trichocarpa	drought
fagus_sylvatica_MIRA_assembly_2_c9330	633	non-specific lipid-transfer protein-like protein At2g13820 [Ziziphus jujuba]	7.15229e-22	Q9ZQI8	37.25	1e-14	NLTL2_ARATH	Non-specific lipid-transfer protein-like protein At2g13820	ath:AT2G13820		GO:0046658 // GO:0005576 // GO:0005886 // GO:0008289 // GO:0006869	lipid transport (GO:0006869);	lipid binding (GO:0008289);	anchored component of plasma membrane (GO:0046658);extracellular region (GO:0005576);plasma membrane (GO:0005886);	Alternative splicing;Cell membrane;Disulfide bond;Glycoprotein;GPI-anchor;Lipoprotein;Membrane;Reference proteome;Secreted;Signal.;	Lesur et al. (2015)	F. sylvatica	bud dormancy
fagus_sylvatica_MIRA_assembly_2_c9354	188															Lesur et al. (2015)	F. sylvatica	bud dormancy
fagus_sylvatica_MIRA_assembly_2_c9419	687	aspartic proteinase CDR1-like [Quercus suber]	5.51942e-71	Q3EBM5	36.36	2e-31	ASPR1_ARATH	Probable aspartic protease At2g35615	ath:AT2G35615		GO:0005576 // GO:0004190		aspartic-type endopeptidase activity (GO:0004190);	extracellular region (GO:0005576);	Aspartyl protease;Glycoprotein;Hydrolase;Protease;Reference proteome;Repeat;Secreted;Signal.;	Lesur et al. (2015)	F. sylvatica	bud dormancy
fagus_sylvatica_MIRA_assembly_2_c968	1841	protein NUCLEAR FUSION DEFECTIVE 4-like [Quercus lobata]	0	F4I9E1	30.97	6e-14	NFD4_ARATH	Protein NUCLEAR FUSION DEFECTIVE 4 {ECO:0000303|PubMed:16698901}	ath:AT1G31470		GO:0016021 // GO:0016020 // GO:0005739 // GO:0000741 // GO:0010197 // GO:0009651	karyogamy (GO:0000741);polar nucleus fusion (GO:0010197);response to salt stress (GO:0009651);		integral component of membrane (GO:0016021);membrane (GO:0016020);mitochondrion (GO:0005739);	Developmental protein;Glycoprotein;Karyogamy;Membrane;Reference proteome;Transmembrane;Transmembrane helix;Transport.;	Lesur et al. (2015)	F. sylvatica	bud dormancy
fagus_sylvatica_MIRA_assembly_2_c9796	153															Lesur et al. (2015)	F. sylvatica	bud dormancy
fagus_sylvatica_MIRA_assembly_2_c9823	237	hypothetical protein CMV_028434 [Castanea mollissima]	8.8072e-26	A0A2N9GB46	100.00	1e-30	A0A2N9GB46_FAGSY	Uncharacterized protein {ECO:0000313|EMBL:SPC96792.1}								Lesur et al. (2015)	F. sylvatica	bud dormancy
fagus_sylvatica_MIRA_assembly_2_c9888	245															Lesur et al. (2015)	F. sylvatica	bud dormancy
fagus_sylvatica_MIRA_assembly_2_c9950	752	hypothetical protein CMV_013016 [Castanea mollissima]	4.54827e-114	Q8LAI1	56.22	3e-53	NIP71_ARATH	Probable aquaporin NIP7-1	ath:AT3G06100	K09874	GO:0016021 // GO:0046715 // GO:0015267 // GO:0035445	borate transmembrane transport (GO:0035445);	active borate transmembrane transporter activity (GO:0046715);channel activity (GO:0015267);	integral component of membrane (GO:0016021);	Membrane;Phosphoprotein;Reference proteome;Repeat;Transmembrane;Transmembrane helix;Transport.;	Lesur et al. (2015)	F. sylvatica	bud dormancy
fagus_sylvatica_MIRA_assembly_2_rep_c13086	1549	RNA-binding motif protein, X-linked-like-3 [Quercus suber] XP_023907155.1 RNA-binding motif protein, X-linked-like-3 [Quercus suber]	4.14129e-27	P31168	36.72	5e-07	COR47_ARATH	Dehydrin COR47	ath:AT1G20440		GO:0005829 // GO:0016020 // GO:0005634 // GO:0005507 // GO:0016151 // GO:0009631 // GO:0050832 // GO:0010286 // GO:0009737 // GO:0009409 // GO:0006970 // GO:0009414	cold acclimation (GO:0009631);defense response to fungus (GO:0050832);heat acclimation (GO:0010286);response to abscisic acid (GO:0009737);response to cold (GO:0009409);response to osmotic stress (GO:0006970);response to water deprivation (GO:0009414);	copper ion binding (GO:0005507);nickel cation binding (GO:0016151);	cytosol (GO:0005829);membrane (GO:0016020);nucleus (GO:0005634);	Acetylation;Phosphoprotein;Reference proteome;Repeat;Stress response.;	Lesur et al. (2015)	F. sylvatica	bud dormancy
fagus_sylvatica_MIRA_assembly_2_rep_c13087	1168	zinc finger protein ZAT10-like [Quercus lobata]	1.64463e-66	Q96289	44.55	3e-34	ZAT10_ARATH	Zinc finger protein ZAT10	ath:AT1G27730		GO:0005634 // GO:0003700 // GO:0046872 // GO:0043565 // GO:0000976 // GO:0071456 // GO:0035264 // GO:0045892 // GO:0010117 // GO:0015979 // GO:0009737 // GO:0010200 // GO:0009409 // GO:0009644 // GO:0006979 // GO:0009651 // GO:0009414 // GO:0009611	cellular response to hypoxia (GO:0071456);multicellular organism growth (GO:0035264);negative regulation of transcription, DNA-templated (GO:0045892);photoprotection (GO:0010117);photosynthesis (GO:0015979);response to abscisic acid (GO:0009737);response to chitin (GO:0010200);response to cold (GO:0009409);response to high light intensity (GO:0009644);response to oxidative stress (GO:0006979);res…	DNA-binding transcription factor activity (GO:0003700);metal ion binding (GO:0046872);sequence-specific DNA binding (GO:0043565);transcription regulatory region sequence-specific DNA binding (GO:0000976);	nucleus (GO:0005634);	Metal-binding;Nucleus;Reference proteome;Repeat;Repressor;Transcription;Transcription regulation;Zinc;Zinc-finger.;	Lesur et al. (2015)	F. sylvatica	bud dormancy
fagus_sylvatica_MIRA_assembly_2_rep_c13102	941	hypothetical protein CMV_016402 [Castanea mollissima]	2.39551e-07	A0A2N9IN17	95.32	2e-85	A0A2N9IN17_FAGSY	Uncharacterized protein {ECO:0000313|EMBL:SPD26242.1}							Signal {ECO:0000256|SAM:SignalP}.;	Lesur et al. (2015)	F. sylvatica	bud dormancy
fagus_sylvatica_MIRA_assembly_2_rep_c13103	1890	S-adenosylmethionine decarboxylase proenzyme-like [Quercus suber]	0	Q42679	74.64	0.0	DCAM_CATRO	S-adenosylmethionine decarboxylase proenzyme			GO:0004014 // GO:0006557 // GO:0008295 // GO:0006597	S-adenosylmethioninamine biosynthetic process (GO:0006557);spermidine biosynthetic process (GO:0008295);spermine biosynthetic process (GO:0006597);	adenosylmethionine decarboxylase activity (GO:0004014);		Autocatalytic cleavage;Decarboxylase;Lyase;Polyamine biosynthesis;Pyruvate;S-adenosyl-L-methionine;Schiff base;Spermidine biosynthesis;Zymogen.;	Evans et al. (2014)	P.trichocarpa	drought
fagus_sylvatica_MIRA_assembly_2_rep_c13105	1231	tubulin alpha chain isoform X2 [Pistacia vera]	0	Q6VAF9	99.47	0.0	TBA4_GOSHI	Tubulin alpha-4 chain			GO:0005737 // GO:0005874 // GO:0005525 // GO:0003924 // GO:0005200 // GO:0000226 // GO:0007017 // GO:0000278	microtubule cytoskeleton organization (GO:0000226);microtubule-based process (GO:0007017);mitotic cell cycle (GO:0000278);	GTP binding (GO:0005525);GTPase activity (GO:0003924);structural constituent of cytoskeleton (GO:0005200);	cytoplasm (GO:0005737);microtubule (GO:0005874);	Acetylation;Cytoplasm;Cytoskeleton;GTP-binding;Microtubule;Nucleotide-binding;Reference proteome.;	Lesur et al. (2015)	F. sylvatica	bud dormancy
fagus_sylvatica_MIRA_assembly_2_rep_c13106	1988	carotenoid 9,10(9',10')-cleavage dioxygenase 1 isoform X1 [Quercus lobata]	0	Q8LP17	78.61	0.0	CCD1_PEA	Carotenoid 9,10(9',10')-cleavage dioxygenase 1			GO:0046872 // GO:0016702		metal ion binding (GO:0046872);oxidoreductase activity, acting on single donors with incorporation of molecular oxygen, incorporation of two atoms of oxygen (GO:0016702);		Dioxygenase;Iron;Metal-binding;Oxidoreductase.;	Carsjens et al. (2014)	F. sylvatica	drought
fagus_sylvatica_MIRA_assembly_2_rep_c13130	844	NDR1/HIN1-like protein 3 [Quercus lobata]	6.83123e-95	Q9SJ52	50.68	5e-58	NHL10_ARATH	NDR1/HIN1-like protein 10 {ECO:0000303|PubMed:14666423}	ath:AT2G35980		GO:0046658 // GO:0009507 // GO:0016021 // GO:0009506 // GO:0051607 // GO:0010150 // GO:0051707	defense response to virus (GO:0051607);leaf senescence (GO:0010150);response to other organism (GO:0051707);		anchored component of plasma membrane (GO:0046658);chloroplast (GO:0009507);integral component of membrane (GO:0016021);plasmodesma (GO:0009506);	Cell membrane;Glycoprotein;Membrane;Plant defense;Reference proteome;Transmembrane;Transmembrane helix.;	Lesur et al. (2015)	F. sylvatica	bud dormancy
fagus_sylvatica_MIRA_assembly_2_rep_c13152	466	arabinogalactan-protein [Pyrus ussuriensis x Pyrus communis]	6.77084e-08	A0A5N5F3C2	79.49	4e-08	A0A5N5F3C2_9ROSA	Arabinogalactan-protein {ECO:0000313|EMBL:KAB2597496.1}			GO:0016021			integral component of membrane (GO:0016021);	Membrane {ECO:0000256|SAM:Phobius};Reference proteome {ECO:0000313|Proteomes:UP000327157};Signal {ECO:0000256|SAM:SignalP};Transmembrane {ECO:0000256|SAM:Phobius};Transmembrane helix {ECO:0000256|SAM:Phobius}.;	Lesur et al. (2015)	F. sylvatica	bud dormancy
fagus_sylvatica_MIRA_assembly_2_rep_c13170	918	classical arabinogalactan protein 9-like [Quercus lobata] XP_030944589.1 classical arabinogalactan protein 9-like [Quercus lobata]	1.55496e-11	A0A2N9G1A4	76.74	2e-11	A0A2N9G1A4_FAGSY	Uncharacterized protein {ECO:0000313|EMBL:SPC92864.1}							Signal {ECO:0000256|SAM:SignalP}.;	Lesur et al. (2015)	F. sylvatica	bud dormancy
fagus_sylvatica_MIRA_assembly_2_rep_c13194	475	hypothetical protein CJ030_MR1G006870 [Morella rubra]	5.20267e-19	A0A2N9EET3	100.00	5e-06	A0A2N9EET3_FAGSY	Uncharacterized protein {ECO:0000313|EMBL:SPC73181.1}			GO:0031225 // GO:0016021			anchored component of membrane (GO:0031225);integral component of membrane (GO:0016021);	Glycoprotein {ECO:0000256|ARBA:ARBA00022622};GPI-anchor {ECO:0000256|ARBA:ARBA00022622};Hydroxylation {ECO:0000256|ARBA:ARBA00023278};Lipoprotein {ECO:0000256|ARBA:ARBA00022622};Membrane {ECO:0000256|ARBA:ARBA00022622, ECO:0000256|SAM:Phobius};Signal {ECO:0000256|SAM:SignalP};Transmembrane {ECO:0000256|SAM:Phobius};Transmembrane helix {ECO:0000256|SAM:Phobius}.;	Lesur et al. (2015)	F. sylvatica	bud dormancy
fagus_sylvatica_MIRA_assembly_2_rep_c13211	511	ABA-inducible protein [Fagus sylvatica]	1.01926e-29	Q9ZPA7	92.65	6e-30	Q9ZPA7_FAGSY	ABA-inducible protein {ECO:0000313|EMBL:CAA10234.1}								Lesur et al. (2015)	F. sylvatica	bud dormancy
fagus_sylvatica_MIRA_assembly_2_rep_c13231	1172															Lesur et al. (2015)	F. sylvatica	bud dormancy
fagus_sylvatica_MIRA_assembly_2_rep_c13241	1574	Short-chain dehydrogenase reductase 2a [Morella rubra]	2.36071e-128	Q9M1K9	63.94	3e-74	ATA1_ARATH	Short-chain dehydrogenase reductase ATA1 {ECO:0000305}	ath:AT3G42960		GO:0042802 // GO:0016491		identical protein binding (GO:0042802);oxidoreductase activity (GO:0016491);		NADP;Oxidoreductase;Reference proteome.;	Lesur et al. (2015)	F. sylvatica	bud dormancy
fagus_sylvatica_MIRA_assembly_2_rep_c13247	598	hypothetical protein CMV_026851 [Castanea mollissima]	5.13301e-16	Q9ZNS6	83.33	1e-14	RCI2B_ARATH	Hydrophobic protein RCI2B	ath:AT3G05890		GO:0016021 // GO:0009409	response to cold (GO:0009409);		integral component of membrane (GO:0016021);	Membrane;Reference proteome;Transmembrane;Transmembrane helix.;	Lesur et al. (2015)	F. sylvatica	bud dormancy
fagus_sylvatica_MIRA_assembly_2_rep_c13255	1649	serine carboxypeptidase-like [Quercus suber]	0	P32826	73.83	0.0	SCP49_ARATH	Serine carboxypeptidase-like 49	ath:AT3G10410	K16298	GO:0005829 // GO:0005576 // GO:0005773 // GO:0004185		serine-type carboxypeptidase activity (GO:0004185);	cytosol (GO:0005829);extracellular region (GO:0005576);vacuole (GO:0005773);	Carboxypeptidase;Disulfide bond;Glycoprotein;Hydrolase;Protease;Reference proteome;Secreted;Signal;Zymogen.;	Street et al. (2006)	P.trichocarpa	drought
fagus_sylvatica_MIRA_assembly_2_rep_c13260	1425	calreticulin [Quercus lobata]	0	P93508	85.67	0.0	CALR_RICCO	Calreticulin	rcu:8269812	K08057	GO:0005788 // GO:0005509 // GO:0030246 // GO:0051082 // GO:0006457	protein folding (GO:0006457);	calcium ion binding (GO:0005509);carbohydrate binding (GO:0030246);unfolded protein binding (GO:0051082);	endoplasmic reticulum lumen (GO:0005788);	Calcium;Chaperone;Disulfide bond;Endoplasmic reticulum;Glycoprotein;Lectin;Metal-binding;Repeat;Signal;Zinc.;	Street et al. (2006)	P.trichocarpa	drought
fagus_sylvatica_MIRA_assembly_2_rep_c13272	1415	hypothetical protein CMV_007744 [Castanea mollissima]	0	Q7XT99	78.59	0.0	AKR2_ORYSJ	Probable aldo-keto reductase 2	osa:4335512		GO:0016491		oxidoreductase activity (GO:0016491);		NADP;Oxidoreductase;Reference proteome.;	Lesur et al. (2015)	F. sylvatica	bud dormancy
fagus_sylvatica_MIRA_assembly_2_rep_c13297	406	hypothetical protein FH972_000633 [Carpinus fangiana]	2.96761e-14	A0A2N9IX93	78.31	2e-24	A0A2N9IX93_FAGSY	Uncharacterized protein {ECO:0000313|EMBL:SPD29502.1}			GO:0003676 // GO:0015074	DNA integration (GO:0015074);	nucleic acid binding (GO:0003676);		Coiled coil {ECO:0000256|SAM:Coils};Signal {ECO:0000256|SAM:SignalP}.;	Lesur et al. (2015)	F. sylvatica	bud dormancy
fagus_sylvatica_MIRA_assembly_2_rep_c13307	645	hypothetical protein DKX38_007710 [Salix brachista]	8.70775e-46	P0CG89	100.00	1e-47	H4_SOYBN	Histone H4	gmx:100819422	K11254	GO:0042025 // GO:0000786 // GO:0005634 // GO:0003677 // GO:0046982		DNA binding (GO:0003677);protein heterodimerization activity (GO:0046982);	host cell nucleus (GO:0042025);nucleosome (GO:0000786);nucleus (GO:0005634);	Acetylation;Chromosome;DNA-binding;Methylation;Nucleosome core;Nucleus;Reference proteome.;	Evans et al. (2014)	P.trichocarpa	photoperiod
fagus_sylvatica_MIRA_assembly_2_rep_c13310	1511	hypothetical protein CMV_010876 [Castanea mollissima]	0	P55233	84.00	0.0	GLGL1_BETVU	Glucose-1-phosphate adenylyltransferase large subunit, chloroplastic/amyloplastic	bvg:104889614	K00975	GO:0009501 // GO:0009507 // GO:0005524 // GO:0008878 // GO:0005978 // GO:0019252	glycogen biosynthetic process (GO:0005978);starch biosynthetic process (GO:0019252);	ATP binding (GO:0005524);glucose-1-phosphate adenylyltransferase activity (GO:0008878);	amyloplast (GO:0009501);chloroplast (GO:0009507);	Allosteric enzyme;Amyloplast;ATP-binding;Chloroplast;Nucleotide-binding;Nucleotidyltransferase;Plastid;Starch biosynthesis;Transferase;Transit peptide.;	Lesur et al. (2015)	F. sylvatica	bud dormancy
fagus_sylvatica_MIRA_assembly_2_rep_c13316	1345	lea protein, partial [Glycine max]	8.24431e-16	Q9SKP0	65.52	2e-11	ECP63_ARATH	Late embryogenesis abundant protein ECP63 {ECO:0000305}	ath:AT2G36640		GO:0005829			cytosol (GO:0005829);	Coiled coil;Reference proteome.;	Lesur et al. (2015)	F. sylvatica	bud dormancy
fagus_sylvatica_MIRA_assembly_2_rep_c13334	1142	ribosome-inactivating protein charybdin-like [Phoenix dactylifera]	4.14612e-51	P04399	34.02	4e-21	RIP2_HORVU	Protein synthesis inhibitor II			GO:0005737 // GO:0030598 // GO:0090729 // GO:0050832 // GO:0031640 // GO:0017148	defense response to fungus (GO:0050832);killing of cells of other organism (GO:0031640);negative regulation of translation (GO:0017148);	rRNA N-glycosylase activity (GO:0030598);toxin activity (GO:0090729);	cytoplasm (GO:0005737);	Acetylation;Antimicrobial;Cytoplasm;Direct protein sequencing;Fungicide;Hydrolase;Plant defense;Protein synthesis inhibitor;Toxin.;	Lesur et al. (2015)	F. sylvatica	bud dormancy
fagus_sylvatica_MIRA_assembly_2_rep_c13337	612	18.1 kDa class I heat shock protein-like [Pistacia vera]	2.86592e-74	P19037	77.99	1e-65	HS181_ARATH	18.1 kDa class I heat shock protein	ath:AT5G59720	K13993	GO:0005737 // GO:0043621 // GO:0051082 // GO:0010286 // GO:0051259 // GO:0006457 // GO:0009408 // GO:0042542 // GO:0000302 // GO:0009651	heat acclimation (GO:0010286);protein complex oligomerization (GO:0051259);protein folding (GO:0006457);response to heat (GO:0009408);response to hydrogen peroxide (GO:0042542);response to reactive oxygen species (GO:0000302);response to salt stress (GO:0009651);	protein self-association (GO:0043621);unfolded protein binding (GO:0051082);	cytoplasm (GO:0005737);	Cytoplasm;Reference proteome;Stress response.;	Evans et al. (2014)	P.trichocarpa	photoperiod
fagus_sylvatica_MIRA_assembly_2_rep_c13339	853	FAS1 domain-containing protein SELMODRAFT_448915 [Quercus lobata]	6.22253e-97	P0DH64	28.57	3e-07	Y4891_SELML	FAS1 domain-containing protein SELMODRAFT_448915	smo:SELMODRAFT_448915		GO:0016021 // GO:0005886 // GO:0009834	plant-type secondary cell wall biogenesis (GO:0009834);		integral component of membrane (GO:0016021);plasma membrane (GO:0005886);	Glycoprotein;Membrane;Reference proteome;Transmembrane;Transmembrane helix.;	Lesur et al. (2015)	F. sylvatica	bud dormancy
fagus_sylvatica_MIRA_assembly_2_rep_c13356	1008	ferritin-4, chloroplastic-like [Quercus suber]	2.69008e-130	Q8H1T3	71.43	3e-124	FRI2_TOBAC	Ferritin-2, chloroplastic	nta:107832545	K00522	GO:0009507 // GO:0005737 // GO:0008199 // GO:0008198 // GO:0004322 // GO:0005506 // GO:0006880 // GO:0006826	intracellular sequestering of iron ion (GO:0006880);iron ion transport (GO:0006826);	ferric iron binding (GO:0008199);ferrous iron binding (GO:0008198);ferroxidase activity (GO:0004322);iron ion binding (GO:0005506);	chloroplast (GO:0009507);cytoplasm (GO:0005737);	Chloroplast;Iron;Iron storage;Metal-binding;Oxidoreductase;Plastid;Reference proteome;Transit peptide.;	Lesur et al. (2015)	F. sylvatica	bud dormancy
fagus_sylvatica_MIRA_assembly_2_rep_c13400	1238	aquaporin PIP2-4-like [Manihot esculenta] OAY42672.1 hypothetical protein MANES_08G006800 [Manihot esculenta]	0	Q9ATM6	82.70	5e-168	PIP24_MAIZE	Aquaporin PIP2-4	zma:541890	K09872	GO:0016021 // GO:0005886 // GO:0015250		water channel activity (GO:0015250);	integral component of membrane (GO:0016021);plasma membrane (GO:0005886);	Cell membrane;Membrane;Reference proteome;Repeat;Transmembrane;Transmembrane helix;Transport.;	Lesur et al. (2015)	F. sylvatica	bud dormancy
fagus_sylvatica_MIRA_assembly_2_rep_c13401	796	protocadherin-15-like [Quercus lobata]	1.06442e-106	P19963	29.32	5e-09	ALL1_OLEEU	Major pollen allergen Ole e 1			GO:0005783 // GO:0005615			endoplasmic reticulum (GO:0005783);extracellular space (GO:0005615);	Allergen;Direct protein sequencing;Disulfide bond;Endoplasmic reticulum;Glycoprotein;Polymorphism;Secreted.;	Lesur et al. (2015)	F. sylvatica	bud dormancy
fagus_sylvatica_MIRA_assembly_2_rep_c13406	678	hypothetical protein CMV_022743 [Castanea mollissima]	1.75374e-46	A0A2N9ESP1	100.00	5e-50	A0A2N9ESP1_FAGSY	AAI domain-containing protein {ECO:0000259|SMART:SM00499}			GO:0005504 // GO:0009627	systemic acquired resistance (GO:0009627);	fatty acid binding (GO:0005504);		Signal {ECO:0000256|SAM:SignalP}.;	Lesur et al. (2015)	F. sylvatica	bud dormancy
fagus_sylvatica_MIRA_assembly_2_rep_c13418	1012	xyloglucan endotransglycosylase 1 [Fagus sylvatica]	0	Q38857	70.41	4e-142	XTH22_ARATH	Xyloglucan endotransglucosylase/hydrolase protein 22	ath:AT5G57560	K14504	GO:0048046 // GO:0005618 // GO:0005794 // GO:0099503 // GO:0004553 // GO:0016762 // GO:0042546 // GO:0071456 // GO:0009664 // GO:0009733 // GO:0009741 // GO:0009409 // GO:0009408 // GO:0009612 // GO:0010411	cell wall biogenesis (GO:0042546);cellular response to hypoxia (GO:0071456);plant-type cell wall organization (GO:0009664);response to auxin (GO:0009733);response to brassinosteroid (GO:0009741);response to cold (GO:0009409);response to heat (GO:0009408);response to mechanical stimulus (GO:0009612);xyloglucan metabolic process (GO:0010411);	hydrolase activity, hydrolyzing O-glycosyl compounds (GO:0004553);xyloglucan (GO:0016762);	apoplast (GO:0048046);cell wall (GO:0005618);Golgi apparatus (GO:0005794);secretory vesicle (GO:0099503);	Apoplast;Cell wall;Cell wall biogenesis/degradation;Disulfide bond;Glycoprotein;Glycosidase;Hydrolase;Reference proteome;Secreted;Signal;Transferase.;	Lesur et al. (2015)	F. sylvatica	bud dormancy
fagus_sylvatica_MIRA_assembly_2_rep_c13427	1036	hypothetical protein CMV_007219 [Castanea mollissima]	0	O23674	78.88	7e-174	PKSA_ARATH	Type III polyketide synthase A {ECO:0000303|PubMed:19043200}	ath:AT1G02050		GO:0005783 // GO:0090439 // GO:0009813 // GO:0010584 // GO:0030639 // GO:0080110	flavonoid biosynthetic process (GO:0009813);pollen exine formation (GO:0010584);polyketide biosynthetic process (GO:0030639);sporopollenin biosynthetic process (GO:0080110);	tetraketide alpha-pyrone synthase activity (GO:0090439);	endoplasmic reticulum (GO:0005783);	Acyltransferase;Developmental protein;Endoplasmic reticulum;Flavonoid biosynthesis;Reference proteome;Transferase.;	Lesur et al. (2015)	F. sylvatica	bud dormancy
fagus_sylvatica_MIRA_assembly_2_rep_c13429	557	non-classical arabinogalactan protein 31-like [Quercus lobata]	2.31893e-43	P93013	57.14	5e-25	AGP30_ARATH	Non-classical arabinogalactan protein 30 {ECO:0000303|PubMed:14535889}	ath:AT2G33790		GO:0071944 // GO:0005618 // GO:0005576 // GO:2000280 // GO:2000033	regulation of root development (GO:2000280);regulation of seed dormancy process (GO:2000033);		cell periphery (GO:0071944);cell wall (GO:0005618);extracellular region (GO:0005576);	Cell wall;Glycoprotein;Proteoglycan;Reference proteome;Secreted;Signal.;	Lesur et al. (2015)	F. sylvatica	bud dormancy
fagus_sylvatica_MIRA_assembly_2_rep_c13439	875	acid phosphatase 1-like [Quercus suber]	1.47301e-141	P27061	44.19	3e-75	PPA1_SOLLC	Acid phosphatase 1			GO:0003993		acid phosphatase activity (GO:0003993);		Glycoprotein;Hydrolase;Reference proteome;Signal.;	Lesur et al. (2015)	F. sylvatica	bud dormancy
fagus_sylvatica_MIRA_assembly_2_rep_c13495	479	acidic leucine-rich nuclear phosphoprotein 32-related protein [Ziziphus jujuba]	9.57589e-10	A0A2N9IWQ3	100.00	1e-16	A0A2N9IWQ3_FAGSY	Uncharacterized protein {ECO:0000313|EMBL:SPD29302.1}								Lesur et al. (2015)	F. sylvatica	bud dormancy
fagus_sylvatica_MIRA_assembly_2_rep_c13535	596	dnaJ homolog subfamily B member 8 isoform X3 [Prunus persica]	7.90703e-17	A0A5E4F4H4	66.67	5e-17	A0A5E4F4H4_PRUDU	PREDICTED: dnaJ homolog subfamily {ECO:0000313|EMBL:VVA20688.1}							Coiled coil {ECO:0000256|SAM:Coils};Reference proteome {ECO:0000313|Proteomes:UP000327085}.;	Lesur et al. (2015)	F. sylvatica	bud dormancy
fagus_sylvatica_MIRA_assembly_2_rep_c13536	302															Lesur et al. (2015)	F. sylvatica	bud dormancy
fagus_sylvatica_MIRA_assembly_2_rep_c13549	1165	NAC transcription factor, partial [Fagus sylvatica]	3.60121e-164	A0A3Q7HH64	57.93	4e-83	JA2L_SOLLC	NAC domain-containing protein JA2L {ECO:0000305}	sly:101248026		GO:0005634 // GO:0003677 // GO:0006952 // GO:0006355	defense response (GO:0006952);regulation of transcription, DNA-templated (GO:0006355);	DNA binding (GO:0003677);	nucleus (GO:0005634);	DNA-binding;Nucleus;Plant defense;Reference proteome;Transcription;Transcription regulation.;	Lesur et al. (2015)	F. sylvatica	bud dormancy
fagus_sylvatica_MIRA_assembly_2_rep_c13570	1696	fatty acyl-CoA reductase 2 [Quercus lobata]	0	Q08891	67.41	0.0	FACR2_ARATH	Fatty acyl-CoA reductase 2, chloroplastic {ECO:0000305|PubMed:19062129}	ath:AT3G11980	K13356	GO:0009507 // GO:0043231 // GO:0102965 // GO:0080019 // GO:0016628 // GO:1903175 // GO:0035336 // GO:0010584 // GO:0009635 // GO:0010345	fatty alcohol biosynthetic process (GO:1903175);long-chain fatty-acyl-CoA metabolic process (GO:0035336);pollen exine formation (GO:0010584);response to herbicide (GO:0009635);suberin biosynthetic process (GO:0010345);	alcohol-forming fatty acyl-CoA reductase activity (GO:0102965);fatty-acyl-CoA reductase (alcohol-forming) activity (GO:0080019);oxidoreductase activity, acting on the CH-CH group of donors, NAD or NADP as acceptor (GO:0016628);	chloroplast (GO:0009507);intracellular membrane-bounded organelle (GO:0043231);	Chloroplast;Lipid biosynthesis;Lipid metabolism;NADP;Oxidoreductase;Plastid;Reference proteome;Transit peptide.;	Lesur et al. (2015)	F. sylvatica	bud dormancy
fagus_sylvatica_MIRA_assembly_2_rep_c13577	493	hypothetical protein CMV_029278 [Castanea mollissima]	7.39232e-50	P11432	50.65	2e-35	ELI_PEA	Early light-induced protein, chloroplastic			GO:0031969 // GO:0016021			chloroplast membrane (GO:0031969);integral component of membrane (GO:0016021);	Chloroplast;Membrane;Plastid;Transit peptide;Transmembrane;Transmembrane helix.;	Lesur et al. (2015)	F. sylvatica	bud dormancy
fagus_sylvatica_MIRA_assembly_2_rep_c13581	878	Xyloglucan endotransglucosylase/hydrolase [Trema orientale]	5.85199e-151	Q8LDW9	71.97	2e-126	XTH9_ARATH	Xyloglucan endotransglucosylase/hydrolase protein 9	ath:AT4G03210	K08235	GO:0048046 // GO:0005618 // GO:0004553 // GO:0016762 // GO:0042546 // GO:0071555 // GO:0010411	cell wall biogenesis (GO:0042546);cell wall organization (GO:0071555);xyloglucan metabolic process (GO:0010411);	hydrolase activity, hydrolyzing O-glycosyl compounds (GO:0004553);xyloglucan (GO:0016762);	apoplast (GO:0048046);cell wall (GO:0005618);	Alternative splicing;Apoplast;Cell wall;Cell wall biogenesis/degradation;Disulfide bond;Glycoprotein;Glycosidase;Hydrolase;Reference proteome;Secreted;Signal;Transferase.;	Lesur et al. (2015)	F. sylvatica	bud dormancy
fagus_sylvatica_MIRA_assembly_2_rep_c13625	1825	hypothetical protein CJ030_MR3G011109 [Morella rubra]	0	Q9LNJ4	79.33	0.0	C70A2_ARATH	Cytochrome P450 703A2 {ECO:0000303|PubMed:17496121}	ath:AT1G01280	K20496	GO:0016021 // GO:0052722 // GO:0020037 // GO:0005506 // GO:0016709 // GO:0048653 // GO:0002933 // GO:0051792 // GO:0051791 // GO:0009555 // GO:0010584 // GO:0010208 // GO:0080110	anther development (GO:0048653);lipid hydroxylation (GO:0002933);medium-chain fatty acid biosynthetic process (GO:0051792);medium-chain fatty acid metabolic process (GO:0051791);pollen development (GO:0009555);pollen exine formation (GO:0010584);pollen wall assembly (GO:0010208);sporopollenin biosynthetic process (GO:0080110);	fatty acid in-chain hydroxylase activity (GO:0052722);heme binding (GO:0020037);iron ion binding (GO:0005506);oxidoreductase activity, acting on paired donors, with incorporation or reduction of molecular oxygen, NAD(P)H as one donor, and incorporation of one atom of oxygen (GO:0016709);	integral component of membrane (GO:0016021);	Heme;Iron;Membrane;Metal-binding;Monooxygenase;Oxidoreductase;Reference proteome;Transmembrane;Transmembrane helix.;	Lesur et al. (2015)	F. sylvatica	bud dormancy
fagus_sylvatica_MIRA_assembly_2_rep_c13632	793	gibberellin-regulated protein 1-like [Quercus suber]	1.26746e-43	Q93X17	64.20	4e-28	SNAK2_SOLTU	Snakin-2	sot:102582131		GO:0005618 // GO:0005576 // GO:0006952	defense response (GO:0006952);		cell wall (GO:0005618);extracellular region (GO:0005576);	Antimicrobial;Cell wall;Direct protein sequencing;Disulfide bond;Plant defense;Reference proteome;Secreted;Signal.;	Lesur et al. (2015)	F. sylvatica	bud dormancy
fagus_sylvatica_MIRA_assembly_2_rep_c13643	903	hypothetical protein CMV_021800 [Castanea mollissima]	8.70947e-134	Q5DWG1	58.06	7e-87	CRJ35_CRYJA	Pathogenesis-related thaumatin-like protein 3.5 {ECO:0000305}			GO:0006952 // GO:0009737 // GO:0009607	defense response (GO:0006952);response to abscisic acid (GO:0009737);response to biotic stimulus (GO:0009607);			Allergen;Disulfide bond;Pathogenesis-related protein;Plant defense;Signal;Stress response.;	Lesur et al. (2015)	F. sylvatica	bud dormancy
fagus_sylvatica_MIRA_assembly_2_rep_c13656	1112	4-coumarate--CoA ligase-like 1 [Quercus lobata]	0	Q9LQ12	73.28	3e-170	4CLL1_ARATH	4-coumarate--CoA ligase-like 1	ath:AT1G62940	K01904	GO:0005737 // GO:0005783 // GO:0005524 // GO:0016405 // GO:0004467 // GO:0031956 // GO:0046949 // GO:0080110	fatty-acyl-CoA biosynthetic process (GO:0046949);sporopollenin biosynthetic process (GO:0080110);	ATP binding (GO:0005524);CoA-ligase activity (GO:0016405);long-chain fatty acid-CoA ligase activity (GO:0004467);medium-chain fatty acid-CoA ligase activity (GO:0031956);	cytoplasm (GO:0005737);endoplasmic reticulum (GO:0005783);	ATP-binding;Endoplasmic reticulum;Ligase;Nucleotide-binding;Reference proteome.;	Lesur et al. (2015)	F. sylvatica	bud dormancy
fagus_sylvatica_MIRA_assembly_2_rep_c13684	1241	hypothetical protein CMV_005096 [Castanea mollissima]	0	Q500U8	76.25	3e-172	TKPR1_ARATH	Tetraketide alpha-pyrone reductase 1	ath:AT4G35420		GO:0005783 // GO:0005634 // GO:0016491 // GO:0016616 // GO:0009555 // GO:0010584 // GO:0048316 // GO:0080110	pollen development (GO:0009555);pollen exine formation (GO:0010584);seed development (GO:0048316);sporopollenin biosynthetic process (GO:0080110);	oxidoreductase activity (GO:0016491);oxidoreductase activity, acting on the CH-OH group of donors, NAD or NADP as acceptor (GO:0016616);	endoplasmic reticulum (GO:0005783);nucleus (GO:0005634);	Cytoplasm;Endoplasmic reticulum;NADP;Nucleus;Oxidoreductase;Reference proteome.;	Lesur et al. (2015)	F. sylvatica	bud dormancy
fagus_sylvatica_MIRA_assembly_2_rep_c13705	273	Blue copper protein [Morella rubra] KAB1199398.1 Blue copper protein [Morella rubra]	1.01674e-11	P29602	52.94	3e-05	CPC_CUCSA	Cucumber peeling cupredoxin			GO:0009055 // GO:0046872		electron transfer activity (GO:0009055);metal ion binding (GO:0046872);		3D-structure;Copper;Direct protein sequencing;Disulfide bond;Electron transport;Glycoprotein;Hydroxylation;Metal-binding;Pyrrolidone carboxylic acid;Transport.;	Lesur et al. (2015)	F. sylvatica	bud dormancy
fagus_sylvatica_MIRA_assembly_2_rep_c13707	609	stress-response A/B barrel domain-containing protein At5g22580 [Quercus suber]	2.72515e-44	Q9FK81	59.62	1e-32	Y5258_ARATH	Stress-response A/B barrel domain-containing protein At5g22580 {ECO:0000305}	ath:AT5G22580		GO:0009507 // GO:0005829 // GO:0009536 // GO:0046872		metal ion binding (GO:0046872);	chloroplast (GO:0009507);cytosol (GO:0005829);plastid (GO:0009536);	3D-structure;Magnesium;Metal-binding;Reference proteome;Stress response.;	Lesur et al. (2015)	F. sylvatica	bud dormancy
fagus_sylvatica_MIRA_assembly_2_rep_c13725	741	hypothetical protein CMV_019532 [Castanea mollissima]	2.04053e-69	Q43019	68.29	2e-50	NLTP3_PRUDU	Non-specific lipid-transfer protein 3			GO:0008289 // GO:0006869	lipid transport (GO:0006869);	lipid binding (GO:0008289);		Disulfide bond;Lipid-binding;Signal;Transport.;	Lesur et al. (2015)	F. sylvatica	bud dormancy
fagus_sylvatica_MIRA_assembly_2_rep_c13730	725	PREDICTED: pathogenesis-related protein 5-like [Juglans regia]	1.1489e-128	P28493	63.76	4e-95	PR5_ARATH	Pathogenesis-related protein 5	ath:AT1G75040		GO:0048046 // GO:0005618 // GO:0005576 // GO:0005739 // GO:0099503 // GO:0005773 // GO:0006952 // GO:0031540 // GO:0046686 // GO:0010224 // GO:0009615 // GO:0009627	defense response (GO:0006952);regulation of anthocyanin biosynthetic process (GO:0031540);response to cadmium ion (GO:0046686);response to UV-B (GO:0010224);response to virus (GO:0009615);systemic acquired resistance (GO:0009627);		apoplast (GO:0048046);cell wall (GO:0005618);extracellular region (GO:0005576);mitochondrion (GO:0005739);secretory vesicle (GO:0099503);vacuole (GO:0005773);	Apoplast;Direct protein sequencing;Disulfide bond;Pathogenesis-related protein;Plant defense;Reference proteome;Secreted;Signal.;	Lesur et al. (2015)	F. sylvatica	bud dormancy
fagus_sylvatica_MIRA_assembly_2_rep_c13765	812	hypothetical protein CMV_017303 [Castanea mollissima]	5.68588e-113	Q8VZW3	67.32	3e-82	CFI3_ARATH	Probable chalcone--flavonone isomerase 3	ath:AT5G05270	K01859	GO:0045430 // GO:0009813 // GO:0080167	flavonoid biosynthetic process (GO:0009813);response to karrikin (GO:0080167);	chalcone isomerase activity (GO:0045430);		3D-structure;Flavonoid biosynthesis;Isomerase;Reference proteome.;	Lesur et al. (2015)	F. sylvatica	bud dormancy
fagus_sylvatica_MIRA_assembly_2_rep_c13773	892	9-cis-epoxycarotenoid dioxygenase NCED1, chloroplastic [Morella rubra] KAB1225033.1 9-cis-epoxycarotenoid dioxygenase NCED1, chloroplastic [Morella rubra]	5.62504e-98	O24023	84.83	2e-82	NCED1_SOLLC	9-cis-epoxycarotenoid dioxygenase NCED1, chloroplastic {ECO:0000303|Ref.2}	sly:544163	K09840	GO:0009507 // GO:0009570 // GO:0045549 // GO:0010436 // GO:0046872 // GO:0009688 // GO:0009738 // GO:0048653 // GO:1901812 // GO:0016121 // GO:0009835 // GO:1901177 // GO:0009555 // GO:0009856 // GO:0009737 // GO:0009733 // GO:0009739 // GO:0009751 // GO:0009651 // GO:0009414 // GO:0016123	abscisic acid biosynthetic process (GO:0009688);abscisic acid-activated signaling pathway (GO:0009738);anther development (GO:0048653);beta-carotene biosynthetic process (GO:1901812);carotene catabolic process (GO:0016121);fruit ripening (GO:0009835);lycopene biosynthetic process (GO:1901177);pollen development (GO:0009555);pollination (GO:0009856);response to abscisic acid (GO:0009737);response …	9-cis-epoxycarotenoid dioxygenase activity (GO:0045549);carotenoid dioxygenase activity (GO:0010436);metal ion binding (GO:0046872);	chloroplast (GO:0009507);chloroplast stroma (GO:0009570);	Abscisic acid biosynthesis;Abscisic acid signaling pathway;Chloroplast;Developmental protein;Dioxygenase;Fruit ripening;Iron;Metal-binding;Oxidoreductase;Plastid;Reference proteome;Transit peptide.;	Lesur et al. (2015)	F. sylvatica	bud dormancy
fagus_sylvatica_MIRA_assembly_2_rep_c13839	382	putative lipid-transfer protein DIR1 [Quercus suber]	8.68009e-40	Q8W453	50.65	4e-19	DIRL1_ARATH	Putative lipid-transfer protein DIR1	ath:AT5G48485		GO:0048046 // GO:0005783 // GO:0009506 // GO:0099503 // GO:0005504 // GO:0043621 // GO:0008270 // GO:0006869 // GO:0009627 // GO:0009862	lipid transport (GO:0006869);systemic acquired resistance (GO:0009627);systemic acquired resistance, salicylic acid mediated signaling pathway (GO:0009862);	fatty acid binding (GO:0005504);protein self-association (GO:0043621);zinc ion binding (GO:0008270);	apoplast (GO:0048046);endoplasmic reticulum (GO:0005783);plasmodesma (GO:0009506);secretory vesicle (GO:0099503);	3D-structure;Apoplast;Cell junction;Disulfide bond;Endoplasmic reticulum;Lipid transport;Lipid-binding;Metal-binding;Plant defense;Reference proteome;Secreted;Signal;Transport;Zinc.;	Lesur et al. (2015)	F. sylvatica	bud dormancy
fagus_sylvatica_MIRA_assembly_2_rep_c13848	274			A0A2N9G850	100.00	4e-07	A0A2N9G850_FAGSY	Uncharacterized protein {ECO:0000313|EMBL:SPC95361.1}							Signal {ECO:0000256|SAM:SignalP}.;	Lesur et al. (2015)	F. sylvatica	bud dormancy
fagus_sylvatica_MIRA_assembly_2_rep_c13861	351			A0A2N9I454	88.89	1e-05	A0A2N9I454_FAGSY	Uncharacterized protein {ECO:0000313|EMBL:SPD18844.1}								Lesur et al. (2015)	F. sylvatica	bud dormancy
fagus_sylvatica_MIRA_assembly_2_rep_c13894	188															Lesur et al. (2015)	F. sylvatica	bud dormancy
fagus_sylvatica_MIRA_assembly_2_rep_c13936	493	hypothetical protein B456_004G277300 [Gossypium raimondii]	1.32374e-91	P68428	100.00	2e-92	H32_WHEAT	Histone H3.2			GO:0000786 // GO:0005634 // GO:0003677 // GO:0046982		DNA binding (GO:0003677);protein heterodimerization activity (GO:0046982);	nucleosome (GO:0000786);nucleus (GO:0005634);	Acetylation;Chromosome;Direct protein sequencing;DNA-binding;Methylation;Nucleosome core;Nucleus;Phosphoprotein;Reference proteome.;	Evans et al. (2014)	P.trichocarpa	photoperiod
fagus_sylvatica_MIRA_assembly_2_rep_c13954	619	aspartyl protease AED3 [Quercus lobata]	5.70596e-68	O04496	43.86	2e-20	AED3_ARATH	Aspartyl protease AED3 {ECO:0000303|PubMed:24755512}	ath:AT1G09750		GO:0048046 // GO:0005618 // GO:0099503 // GO:0004190 // GO:0000166 // GO:0006508 // GO:0043067 // GO:0009627	proteolysis (GO:0006508);regulation of programmed cell death (GO:0043067);systemic acquired resistance (GO:0009627);	aspartic-type endopeptidase activity (GO:0004190);nucleotide binding (GO:0000166);	apoplast (GO:0048046);cell wall (GO:0005618);secretory vesicle (GO:0099503);	Apoplast;Aspartyl protease;Disulfide bond;Glycoprotein;Hydrolase;Nucleotide-binding;Protease;Reference proteome;Secreted;Signal.;	Lesur et al. (2015)	F. sylvatica	bud dormancy
fagus_sylvatica_MIRA_assembly_2_rep_c14010	1074	S-adenosylmethionine synthase [Quercus lobata] XP_030975688.1 S-adenosylmethionine synthase [Quercus lobata]	0	Q96552	98.49	0.0	METK2_CATRO	S-adenosylmethionine synthase 2			GO:0005737 // GO:0005524 // GO:0046872 // GO:0004478 // GO:0006730 // GO:0006556	one-carbon metabolic process (GO:0006730);S-adenosylmethionine biosynthetic process (GO:0006556);	ATP binding (GO:0005524);metal ion binding (GO:0046872);methionine adenosyltransferase activity (GO:0004478);	cytoplasm (GO:0005737);	ATP-binding;Cobalt;Cytoplasm;Magnesium;Manganese;Metal-binding;Nucleotide-binding;One-carbon metabolism;Potassium;Transferase.;	Evans et al. (2014)	P.trichocarpa	drought
fagus_sylvatica_MIRA_assembly_2_rep_c14029	402	uncharacterized protein LOC115965341 [Quercus lobata]	6.44541e-44	A0A2N9FJW5	100.00	2e-58	A0A2N9FJW5_FAGSY	Uncharacterized protein {ECO:0000313|EMBL:SPC87044.1}								Lesur et al. (2015)	F. sylvatica	bud dormancy
fagus_sylvatica_MIRA_assembly_2_rep_c14041	418	hypothetical protein FH972_017911 [Carpinus fangiana]	4.51716e-23	A0A2N9I6J1	100.00	7e-39	A0A2N9I6J1_FAGSY	Uncharacterized protein {ECO:0000313|EMBL:SPD19441.1}								Lesur et al. (2015)	F. sylvatica	bud dormancy
fagus_sylvatica_MIRA_assembly_2_rep_c14042	481	Geranylgeranyl transferase type-2 subunit beta [Morella rubra]	8.98624e-35	Q84J75	68.13	8e-27	PG2B1_ARATH	Geranylgeranyl transferase type-2 subunit beta 1 {ECO:0000305}	ath:AT5G12210	K05956	GO:0005829 // GO:0005968 // GO:0046872 // GO:0004663 // GO:0009555 // GO:0018344 // GO:0018342 // GO:0048364	pollen development (GO:0009555);protein geranylgeranylation (GO:0018344);protein prenylation (GO:0018342);root development (GO:0048364);	metal ion binding (GO:0046872);Rab geranylgeranyltransferase activity (GO:0004663);	cytosol (GO:0005829);Rab-protein geranylgeranyltransferase complex (GO:0005968);	Acetylation;Alternative splicing;Magnesium;Metal-binding;Prenyltransferase;Reference proteome;Repeat;Transferase;Zinc.;	Lesur et al. (2015)	F. sylvatica	bud dormancy
fagus_sylvatica_MIRA_assembly_2_rep_c14090	273															Lesur et al. (2015)	F. sylvatica	bud dormancy
fagus_sylvatica_MIRA_assembly_2_rep_c14091	205															Lesur et al. (2015)	F. sylvatica	bud dormancy
fagus_sylvatica_MIRA_assembly_2_rep_c14103	513	uncharacterized protein LOC114279061 isoform X2 [Camellia sinensis]	5.93815e-49	Q96EX2	52.05	1e-18	RNFT2_HUMAN	RING finger and transmembrane domain-containing protein 2	hsa:84900		GO:0016021 // GO:0046872		metal ion binding (GO:0046872);	integral component of membrane (GO:0016021);	Alternative splicing;Membrane;Metal-binding;Reference proteome;Transmembrane;Transmembrane helix;Zinc;Zinc-finger.;	Lesur et al. (2015)	F. sylvatica	bud dormancy
fagus_sylvatica_MIRA_assembly_2_rep_c14105	1121	proline-rich receptor-like protein kinase PERK2 [Quercus suber]	5.27537e-22	A0A2N9GW40	100.00	8e-47	A0A2N9GW40_FAGSY	Uncharacterized protein {ECO:0000313|EMBL:SPD03728.1}							Signal {ECO:0000256|SAM:SignalP}.;	Lesur et al. (2015)	F. sylvatica	bud dormancy
fagus_sylvatica_MIRA_assembly_2_rep_c14198	193			A0A2N9GAJ4	90.20	1e-22	A0A2N9GAJ4_FAGSY	Uncharacterized protein {ECO:0000313|EMBL:SPC96505.1}			GO:0005634			nucleus (GO:0005634);		Lesur et al. (2015)	F. sylvatica	bud dormancy
fagus_sylvatica_MIRA_assembly_2_rep_c14211	118															Lesur et al. (2015)	F. sylvatica	bud dormancy
fagus_sylvatica_MIRA_assembly_2_rep_c14232	568	protein TIFY 9 [Quercus suber]	4.18922e-49	Q93ZM9	41.03	5e-19	TIF9_ARATH	Protein TIFY 9	ath:AT5G13220	K13464	GO:0005634 // GO:0042803 // GO:0006952 // GO:0031347 // GO:2000022 // GO:0010112 // GO:0009753 // GO:0009611	defense response (GO:0006952);regulation of defense response (GO:0031347);regulation of jasmonic acid mediated signaling pathway (GO:2000022);regulation of systemic acquired resistance (GO:0010112);response to jasmonic acid (GO:0009753);response to wounding (GO:0009611);	protein homodimerization activity (GO:0042803);	nucleus (GO:0005634);	3D-structure;Alternative splicing;Jasmonic acid signaling pathway;Nucleus;Plant defense;Reference proteome;Transcription;Transcription regulation;Ubl conjugation.;	Lesur et al. (2015)	F. sylvatica	bud dormancy
fagus_sylvatica_MIRA_assembly_2_rep_c14260	265															Lesur et al. (2015)	F. sylvatica	bud dormancy
fagus_sylvatica_MIRA_assembly_2_rep_c14273	114															Lesur et al. (2015)	F. sylvatica	bud dormancy
fagus_sylvatica_MIRA_assembly_2_rep_c14329	291	hypothetical protein FH972_003164 [Carpinus fangiana]	1.01488e-30	A0A2N9HT51	100.00	3e-45	A0A2N9HT51_FAGSY	Uncharacterized protein {ECO:0000313|EMBL:SPD14839.1}								Lesur et al. (2015)	F. sylvatica	bud dormancy
fagus_sylvatica_MIRA_assembly_2_rep_c14332	275															Lesur et al. (2015)	F. sylvatica	bud dormancy
fagus_sylvatica_MIRA_assembly_2_rep_c14344	205	hypothetical protein ES319_D11G231200v1 [Gossypium barbadense] TYG46277.1 hypothetical protein ES288_D11G244200v1 [Gossypium darwinii]	3.781e-08	A0A5D2AN74	82.35	2e-08	A0A5D2AN74_GOSDA	Uncharacterized protein {ECO:0000313|EMBL:TYG46277.1}			GO:0016021 // GO:0031966 // GO:0006839	mitochondrial transport (GO:0006839);		integral component of membrane (GO:0016021);mitochondrial membrane (GO:0031966);	Membrane {ECO:0000256|ARBA:ARBA00022989};Repeat {ECO:0000256|ARBA:ARBA00022737};Transmembrane {ECO:0000256|ARBA:ARBA00022989};Transmembrane helix {ECO:0000256|ARBA:ARBA00022989};Transport {ECO:0000256|ARBA:ARBA00022448, ECO:0000256|RuleBase:RU000488}.;	Lesur et al. (2015)	F. sylvatica	bud dormancy
fagus_sylvatica_MIRA_assembly_2_rep_c14354	452	hypothetical protein CMV_019664 [Castanea mollissima]	3.91857e-14	A0A2N9H0K2	98.98	2e-47	A0A2N9H0K2_FAGSY	Uncharacterized protein {ECO:0000313|EMBL:SPD05161.1}							Signal {ECO:0000256|SAM:SignalP}.;	Lesur et al. (2015)	F. sylvatica	bud dormancy
fagus_sylvatica_MIRA_assembly_2_rep_c14405	185															Lesur et al. (2015)	F. sylvatica	bud dormancy
fagus_sylvatica_MIRA_assembly_2_rep_c14419	130															Lesur et al. (2015)	F. sylvatica	bud dormancy
fagus_sylvatica_MIRA_assembly_2_rep_c14430	754															Lesur et al. (2015)	F. sylvatica	bud dormancy
fagus_sylvatica_MIRA_assembly_2_rep_c14446	198															Lesur et al. (2015)	F. sylvatica	bud dormancy
fagus_sylvatica_MIRA_assembly_2_rep_c14492	187	thioredoxin H5-like [Quercus lobata]	3.39508e-11	A0A2N9EBS4	100.00	2e-18	A0A2N9EBS4_FAGSY	Thioredoxin domain-containing protein {ECO:0000259|PROSITE:PS51352}			GO:0045454	cell redox homeostasis (GO:0045454);				Lesur et al. (2015)	F. sylvatica	bud dormancy
fagus_sylvatica_MIRA_assembly_2_rep_c14507	294															Lesur et al. (2015)	F. sylvatica	bud dormancy
fagus_sylvatica_MIRA_assembly_2_rep_c14568	2223	hypothetical protein EZV62_001228 [Acer yangbiense]	0	Q9SP37	93.33	0.0	SAHH_LUPLU	Adenosylhomocysteinase			GO:0004013 // GO:0006730	one-carbon metabolic process (GO:0006730);	adenosylhomocysteinase activity (GO:0004013);		3D-structure;Hydrolase;NAD;One-carbon metabolism.;	Evans et al. (2014)	P.trichocarpa	drought
fagus_sylvatica_MIRA_assembly_2_rep_c14598	117	hypothetical protein CMV_023168, partial [Castanea mollissima]	9.05033e-11	A0A1Q3B473	100.00	4e-10	A0A1Q3B473_CEPFO	Abhydrolase_6 domain-containing protein {ECO:0000313|EMBL:GAV62750.1}			GO:0016787		hydrolase activity (GO:0016787);		Hydrolase {ECO:0000313|EMBL:GAV62750.1};Reference proteome {ECO:0000313|Proteomes:UP000187406}.;	Lesur et al. (2015)	F. sylvatica	bud dormancy
fagus_sylvatica_MIRA_assembly_2_rep_c14666	221															Lesur et al. (2015)	F. sylvatica	bud dormancy
fagus_sylvatica_MIRA_assembly_2_rep_c14742	231	hypothetical protein CMV_021624 [Castanea mollissima]	1.77283e-09	A0A2N9HBC6	100.00	4e-16	A0A2N9HBC6_FAGSY	Uncharacterized protein {ECO:0000313|EMBL:SPD11667.1}			GO:0003824 // GO:0006281	DNA repair (GO:0006281);	catalytic activity (GO:0003824);		Coiled coil {ECO:0000256|SAM:Coils}.;	Lesur et al. (2015)	F. sylvatica	bud dormancy
fagus_sylvatica_MIRA_assembly_2_rep_c14753	301															Lesur et al. (2015)	F. sylvatica	bud dormancy
fagus_sylvatica_MIRA_assembly_2_rep_c14805	257	hypothetical protein FH972_013109 [Carpinus fangiana]	2.92542e-44	P25460	90.67	3e-44	RS11_MAIZE	40S ribosomal protein S11	zma:542552	K02949	GO:0022627 // GO:0019843 // GO:0003735 // GO:0006412	translation (GO:0006412);	rRNA binding (GO:0019843);structural constituent of ribosome (GO:0003735);	cytosolic small ribosomal subunit (GO:0022627);	Cytoplasm;Reference proteome;Ribonucleoprotein;Ribosomal protein;RNA-binding;rRNA-binding.;	Lesur et al. (2015)	F. sylvatica	bud dormancy
fagus_sylvatica_MIRA_assembly_2_rep_c14812	120															Lesur et al. (2015)	F. sylvatica	bud dormancy
fagus_sylvatica_MIRA_assembly_2_rep_c14838	236															Lesur et al. (2015)	F. sylvatica	bud dormancy
fagus_sylvatica_MIRA_assembly_2_rep_c14841	146															Lesur et al. (2015)	F. sylvatica	bud dormancy
fagus_sylvatica_MIRA_assembly_2_rep_c14901	148															Lesur et al. (2015)	F. sylvatica	bud dormancy
fagus_sylvatica_MIRA_assembly_2_rep_c14932	1225	late embryogenesis abundant protein At3g53040-like isoform X1 [Quercus lobata]	1.43803e-15	Q9SKP0	61.19	9e-12	ECP63_ARATH	Late embryogenesis abundant protein ECP63 {ECO:0000305}	ath:AT2G36640		GO:0005829			cytosol (GO:0005829);	Coiled coil;Reference proteome.;	Lesur et al. (2015)	F. sylvatica	bud dormancy
fagus_sylvatica_MIRA_assembly_2_rep_c15161	202															Lesur et al. (2015)	F. sylvatica	bud dormancy
fagus_sylvatica_MIRA_assembly_2_rep_c15331	101															Lesur et al. (2015)	F. sylvatica	bud dormancy
fagus_sylvatica_MIRA_assembly_2_rep_c15333	204	hypothetical protein CMV_025611 [Castanea mollissima]	4.50045e-05	A0A2N9I3C1	100.00	6e-08	A0A2N9I3C1_FAGSY	Uncharacterized protein {ECO:0000313|EMBL:SPD20556.1}							Signal {ECO:0000256|SAM:SignalP}.;	Lesur et al. (2015)	F. sylvatica	bud dormancy
fagus_sylvatica_MIRA_assembly_2_rep_c15340	236															Lesur et al. (2015)	F. sylvatica	bud dormancy
fagus_sylvatica_MIRA_assembly_2_rep_c15354	195															Lesur et al. (2015)	F. sylvatica	bud dormancy
fagus_sylvatica_MIRA_assembly_2_rep_c15356	203	probable beta-1,3-galactosyltransferase 2 isoform X2 [Quercus suber]	3.37451e-08	A8MRC7	64.29	5e-05	B3GT2_ARATH	Probable beta-1,3-galactosyltransferase 2	ath:AT1G05170	K20855	GO:0005794 // GO:0000139 // GO:0016021 // GO:0016757 // GO:0006486	protein glycosylation (GO:0006486);	transferase activity, transferring glycosyl groups (GO:0016757);	Golgi apparatus (GO:0005794);Golgi membrane (GO:0000139);integral component of membrane (GO:0016021);	Alternative splicing;Glycosyltransferase;Golgi apparatus;Manganese;Membrane;Reference proteome;Signal-anchor;Transferase;Transmembrane;Transmembrane helix.;	Lesur et al. (2015)	F. sylvatica	bud dormancy
fagus_sylvatica_MIRA_assembly_2_rep_c15564	1890	hypothetical protein CMV_021104 [Castanea mollissima]	0	O65390	73.77	0.0	APA1_ARATH	Aspartic proteinase A1	ath:AT1G11910	K08245	GO:0005829 // GO:0005576 // GO:0009506 // GO:0099503 // GO:0005773 // GO:0004190 // GO:0004175 // GO:0006629 // GO:0006508	lipid metabolic process (GO:0006629);proteolysis (GO:0006508);	aspartic-type endopeptidase activity (GO:0004190);endopeptidase activity (GO:0004175);	cytosol (GO:0005829);extracellular region (GO:0005576);plasmodesma (GO:0009506);secretory vesicle (GO:0099503);vacuole (GO:0005773);	Aspartyl protease;Disulfide bond;Glycoprotein;Hydrolase;Protease;Reference proteome;Repeat;Signal;Vacuole;Zymogen.;	Street et al. (2006)	P.trichocarpa	drought
fagus_sylvatica_MIRA_assembly_2_rep_c15565	1538	probable inactive leucine-rich repeat receptor kinase XIAO [Quercus lobata]	0	Q8VZG8	34.04	9e-34	MIK2_ARATH	MDIS1-interacting receptor like kinase 2 {ECO:0000303|PubMed:26863186}	ath:AT4G08850		GO:0016021 // GO:0005886 // GO:0009506 // GO:0090406 // GO:0005524 // GO:0004674 // GO:0009755 // GO:0010183	hormone-mediated signaling pathway (GO:0009755);pollen tube guidance (GO:0010183);	ATP binding (GO:0005524);protein serine/threonine kinase activity (GO:0004674);	integral component of membrane (GO:0016021);plasma membrane (GO:0005886);plasmodesma (GO:0009506);pollen tube (GO:0090406);	Alternative splicing;ATP-binding;Cell membrane;Glycoprotein;Kinase;Leucine-rich repeat;Membrane;Nucleotide-binding;Phosphoprotein;Receptor;Reference proteome;Repeat;Serine/threonine-protein kinase;Signal;Transferase;Transmembrane;Transmembrane helix.;	Lesur et al. (2015)	F. sylvatica	bud dormancy
fagus_sylvatica_MIRA_assembly_2_rep_c15566	1194	dehydrin Xero 1-like [Quercus suber]	1.46563e-18	O04132	56.90	1e-07	SRC1_SOYBN	Protein SRC1 {ECO:0000305}	gmx:547450		GO:0046872		metal ion binding (GO:0046872);		Metal-binding;Reference proteome;Repeat;Stress response.;	Lesur et al. (2015)	F. sylvatica	bud dormancy
fagus_sylvatica_MIRA_assembly_2_rep_c15567	429	ABA-inducible protein [Fagus sylvatica]	3.22251e-35	Q9ZPA7	98.53	2e-35	Q9ZPA7_FAGSY	ABA-inducible protein {ECO:0000313|EMBL:CAA10234.1}								Lesur et al. (2015)	F. sylvatica	bud dormancy
fagus_sylvatica_MIRA_assembly_2_rep_c15578	1918	probable mediator of RNA polymerase II transcription subunit 37e [Quercus lobata] XP_030926049.1 probable mediator of RNA polymerase II transcription subunit 37e [Quercus lobata]	0	P27322	95.03	0.0	HSP72_SOLLC	Heat shock cognate 70 kDa protein 2	sly:101247772	K03283	GO:0005737 // GO:0005524 // GO:0016887 // GO:0031072 // GO:0051787 // GO:0044183 // GO:0051082 // GO:0034620 // GO:0051085 // GO:0042026 // GO:0006986	cellular response to unfolded protein (GO:0034620);chaperone cofactor-dependent protein refolding (GO:0051085);protein refolding (GO:0042026);response to unfolded protein (GO:0006986);	ATP binding (GO:0005524);ATPase activity (GO:0016887);heat shock protein binding (GO:0031072);misfolded protein binding (GO:0051787);protein folding chaperone (GO:0044183);unfolded protein binding (GO:0051082);	cytoplasm (GO:0005737);	ATP-binding;Nucleotide-binding;Reference proteome;Stress response.;	Evans et al. (2014)	P.trichocarpa	drought
fagus_sylvatica_MIRA_assembly_2_rep_c15583	729															Lesur et al. (2015)	F. sylvatica	bud dormancy
fagus_sylvatica_MIRA_assembly_2_rep_c15605	910	hypothetical protein CMV_004689 [Castanea mollissima]	1.17558e-28	P13940	52.78	6e-13	LEA29_GOSHI	Late embryogenesis abundant protein D-29							Reference proteome.;	Lesur et al. (2015)	F. sylvatica	bud dormancy
fagus_sylvatica_MIRA_assembly_2_rep_c15606	816	late embryogenesis abundant protein B19.3 [Quercus suber]	2.8689e-59	Q07187	70.39	2e-48	EM1_ARATH	Em-like protein GEA1	ath:AT3G51810		GO:0005829 // GO:0009737	response to abscisic acid (GO:0009737);		cytosol (GO:0005829);	Reference proteome;Repeat.;	Lesur et al. (2015)	F. sylvatica	bud dormancy
fagus_sylvatica_MIRA_assembly_2_rep_c15614	385	hypothetical protein CJ030_MR6G013288 [Morella rubra]	3.24208e-16	A0A2N9HSJ5	65.17	1e-20	A0A2N9HSJ5_FAGSY	Uncharacterized protein {ECO:0000313|EMBL:SPD14654.1}							Signal {ECO:0000256|SAM:SignalP}.;	Lesur et al. (2015)	F. sylvatica	bud dormancy
fagus_sylvatica_MIRA_assembly_2_rep_c15642	799	late embryogenisis abundant protein 9 [Betula platyphylla]	4.09842e-08	Q9SKP0	56.94	1e-05	ECP63_ARATH	Late embryogenesis abundant protein ECP63 {ECO:0000305}	ath:AT2G36640		GO:0005829			cytosol (GO:0005829);	Coiled coil;Reference proteome.;	Lesur et al. (2015)	F. sylvatica	bud dormancy
fagus_sylvatica_MIRA_assembly_2_rep_c15674	858	heat stress transcription factor C-1 [Quercus lobata]	4.32716e-121	Q9LV52	63.85	6e-47	HSFC1_ARATH	Heat stress transcription factor C-1	ath:AT3G24520	K09419	GO:0042025 // GO:0005634 // GO:0003700 // GO:0000978 // GO:0043565 // GO:0034605 // GO:0061408 // GO:0043618	cellular response to heat (GO:0034605);positive regulation of transcription from RNA polymerase II promoter in response to heat stress (GO:0061408);regulation of transcription from RNA polymerase II promoter in response to stress (GO:0043618);	DNA-binding transcription factor activity (GO:0003700);RNA polymerase II cis-regulatory region sequence-specific DNA binding (GO:0000978);sequence-specific DNA binding (GO:0043565);	host cell nucleus (GO:0042025);nucleus (GO:0005634);	DNA-binding;Nucleus;Phosphoprotein;Reference proteome;Stress response;Transcription;Transcription regulation.;	Lesur et al. (2015)	F. sylvatica	bud dormancy
fagus_sylvatica_MIRA_assembly_2_rep_c15675	315	glycine-rich RNA-binding protein-like [Quercus lobata]	3.8858e-45	P49310	82.05	6e-41	GRP1_SINAL	Glycine-rich RNA-binding protein GRP1A			GO:0005634 // GO:0003723		RNA binding (GO:0003723);	nucleus (GO:0005634);	Nucleus;RNA-binding.;	Lesur et al. (2015)	F. sylvatica	bud dormancy
fagus_sylvatica_MIRA_assembly_2_rep_c15761	365	ethylene-responsive transcription factor ERF027-like [Quercus suber]	8.36154e-20	Q9SJR0	67.80	7e-17	ERF24_ARATH	Ethylene-responsive transcription factor ERF024	ath:AT2G36450		GO:0005634 // GO:0003677 // GO:0003700 // GO:0050832 // GO:0009873	defense response to fungus (GO:0050832);ethylene-activated signaling pathway (GO:0009873);	DNA binding (GO:0003677);DNA-binding transcription factor activity (GO:0003700);	nucleus (GO:0005634);	Activator;DNA-binding;Ethylene signaling pathway;Nucleus;Reference proteome;Transcription;Transcription regulation.;	Lesur et al. (2015)	F. sylvatica	bud dormancy
fagus_sylvatica_MIRA_assembly_2_rep_c15822	610	uncharacterized protein LOC112039495 [Quercus suber]	4.82229e-36	A0A2N9FMW5	100.00	2e-62	A0A2N9FMW5_FAGSY	Uncharacterized protein {ECO:0000313|EMBL:SPC88538.1}							Repeat {ECO:0000256|ARBA:ARBA00022737}.;	Lesur et al. (2015)	F. sylvatica	bud dormancy
fagus_sylvatica_MIRA_assembly_2_rep_c15863	852	hypothetical protein CMV_006365 [Castanea mollissima]	3.51465e-171	Q9SX25	39.54	5e-60	CXE6_ARATH	Probable carboxylesterase 6	ath:AT1G68620		GO:0016787 // GO:0080030 // GO:0071456	cellular response to hypoxia (GO:0071456);	hydrolase activity (GO:0016787);methyl indole-3-acetate esterase activity (GO:0080030);		Hydrolase;Reference proteome;Serine esterase.;	Lesur et al. (2015)	F. sylvatica	bud dormancy
fagus_sylvatica_MIRA_assembly_2_rep_c15868	656	protein LIM1 [Ziziphus jujuba]	6.16438e-42	A0A2N9FTQ2	100.00	5e-51	A0A2N9FTQ2_FAGSY	AAI domain-containing protein {ECO:0000259|Pfam:PF14368}			GO:0005504 // GO:0009627	systemic acquired resistance (GO:0009627);	fatty acid binding (GO:0005504);		Signal {ECO:0000256|SAM:SignalP}.;	Lesur et al. (2015)	F. sylvatica	bud dormancy
fagus_sylvatica_MIRA_assembly_2_rep_c15882	114															Lesur et al. (2015)	F. sylvatica	bud dormancy
fagus_sylvatica_MIRA_assembly_2_rep_c15913	1550	low-temperature-induced 65 kDa protein-like [Quercus suber]	5.33267e-140	Q04980	34.68	2e-32	LTI65_ARATH	Low-temperature-induced 65 kDa protein	ath:AT5G52300		GO:0009738 // GO:0010150 // GO:0009737 // GO:0009409 // GO:0009651 // GO:0009414	abscisic acid-activated signaling pathway (GO:0009738);leaf senescence (GO:0010150);response to abscisic acid (GO:0009737);response to cold (GO:0009409);response to salt stress (GO:0009651);response to water deprivation (GO:0009414);			Alternative splicing;Phosphoprotein;Reference proteome;Repeat.;	Lesur et al. (2015)	F. sylvatica	bud dormancy
fagus_sylvatica_MIRA_assembly_2_rep_c15924	643	uncharacterized protein LOC115992243 [Quercus lobata]	9.58175e-114	A0A2N9GHJ5	100.00	2e-143	A0A2N9GHJ5_FAGSY	Uncharacterized protein {ECO:0000313|EMBL:SPD01976.1}							Signal {ECO:0000256|SAM:SignalP}.;	Lesur et al. (2015)	F. sylvatica	bud dormancy
fagus_sylvatica_MIRA_assembly_2_rep_c15940	133															Lesur et al. (2015)	F. sylvatica	bud dormancy
fagus_sylvatica_MIRA_assembly_2_rep_c15942	516															Lesur et al. (2015)	F. sylvatica	bud dormancy
fagus_sylvatica_MIRA_assembly_2_rep_c16031	102			A0A2N9HJW4	100.00	4e-12	A0A2N9HJW4_FAGSY	Reverse transcriptase domain-containing protein {ECO:0000259|PROSITE:PS50878}								Lesur et al. (2015)	F. sylvatica	bud dormancy
fagus_sylvatica_MIRA_assembly_2_rep_c16052	963	chlorophyll a/b-binding protein [Fagus crenata]	2.30078e-175	P09756	94.40	6e-170	CB23_SOYBN	Chlorophyll a-b binding protein 3, chloroplastic			GO:0009941 // GO:0009535 // GO:0016021 // GO:0009522 // GO:0009523 // GO:0010287 // GO:0016168 // GO:0046872 // GO:0009768 // GO:0018298 // GO:0009416	photosynthesis, light harvesting in photosystem I (GO:0009768);protein-chromophore linkage (GO:0018298);response to light stimulus (GO:0009416);	chlorophyll binding (GO:0016168);metal ion binding (GO:0046872);	chloroplast envelope (GO:0009941);chloroplast thylakoid membrane (GO:0009535);integral component of membrane (GO:0016021);photosystem I (GO:0009522);photosystem II (GO:0009523);plastoglobule (GO:0010287);	Acetylation;Chlorophyll;Chloroplast;Chromophore;Magnesium;Membrane;Metal-binding;Phosphoprotein;Photosynthesis;Photosystem I;Photosystem II;Plastid;Reference proteome;Thylakoid;Transit peptide;Transmembrane;Transmembrane helix.;	Evans et al. (2014)	P.trichocarpa	photoperiod
fagus_sylvatica_MIRA_assembly_2_rep_c16064	466	hypothetical protein CMV_002667 [Castanea mollissima]	2.14066e-28	Q9T0I5	53.12	5e-16	PRP4_ARATH	Proline-rich protein 4	ath:AT4G38770		GO:0005618 // GO:0005576			cell wall (GO:0005618);extracellular region (GO:0005576);	Cell wall;Reference proteome;Repeat;Secreted;Signal.;	Lesur et al. (2015)	F. sylvatica	bud dormancy
fagus_sylvatica_MIRA_assembly_2_rep_c16095	139															Lesur et al. (2015)	F. sylvatica	bud dormancy
fagus_sylvatica_MIRA_assembly_2_rep_c16293	161															Lesur et al. (2015)	F. sylvatica	bud dormancy
fagus_sylvatica_MIRA_assembly_2_rep_c16393	278	putative protein kinase RLK-Pelle-PERK-1 family [Rosa chinensis]	1.43644e-41	Q9C821	69.62	9e-32	PEK15_ARATH	Proline-rich receptor-like protein kinase PERK15	ath:AT1G52290		GO:0016021 // GO:0005886 // GO:0005524 // GO:0004674		ATP binding (GO:0005524);protein serine/threonine kinase activity (GO:0004674);	integral component of membrane (GO:0016021);plasma membrane (GO:0005886);	ATP-binding;Cell membrane;Kinase;Membrane;Nucleotide-binding;Phosphoprotein;Reference proteome;Serine/threonine-protein kinase;Transferase;Transmembrane;Transmembrane helix.;	Lesur et al. (2015)	F. sylvatica	bud dormancy
fagus_sylvatica_MIRA_assembly_2_rep_c16428	1755	probable inactive leucine-rich repeat receptor kinase XIAO [Quercus lobata]	0	Q0JA29	32.33	1e-33	FLS2_ORYSJ	LRR receptor-like serine/threonine-protein kinase FLS2 {ECO:0000305}	osa:4337016	K13420	GO:0005768 // GO:0016021 // GO:0005886 // GO:0005524 // GO:0042802 // GO:0004674 // GO:0052544 // GO:0042742 // GO:0016045 // GO:0006898 // GO:0010359	defense response by callose deposition in cell wall (GO:0052544);defense response to bacterium (GO:0042742);detection of bacterium (GO:0016045);receptor-mediated endocytosis (GO:0006898);regulation of anion channel activity (GO:0010359);	ATP binding (GO:0005524);identical protein binding (GO:0042802);protein serine/threonine kinase activity (GO:0004674);	endosome (GO:0005768);integral component of membrane (GO:0016021);plasma membrane (GO:0005886);	ATP-binding;Cell membrane;Disulfide bond;Glycoprotein;Kinase;Leucine-rich repeat;Membrane;Nucleotide-binding;Plant defense;Receptor;Reference proteome;Repeat;Serine/threonine-protein kinase;Signal;Transferase;Transmembrane;Transmembrane helix.;	Lesur et al. (2015)	F. sylvatica	bud dormancy
fagus_sylvatica_MIRA_assembly_2_rep_c16435	1362	hypothetical protein FH972_004485 [Carpinus fangiana]	0	P35684	87.40	0.0	RL3_ORYSJ	60S ribosomal protein L3	osa:4351604	K02925	GO:0022625 // GO:0003723 // GO:0003735 // GO:0000027 // GO:0006412	ribosomal large subunit assembly (GO:0000027);translation (GO:0006412);	RNA binding (GO:0003723);structural constituent of ribosome (GO:0003735);	cytosolic large ribosomal subunit (GO:0022625);	Cytoplasm;Reference proteome;Ribonucleoprotein;Ribosomal protein.;	Street et al. (2006)	P.trichocarpa	drought
fagus_sylvatica_MIRA_assembly_2_rep_c16438	722	ABA-inducible protein [Fagus sylvatica]	1.87645e-05	Q9ZPA7	90.00	1e-05	Q9ZPA7_FAGSY	ABA-inducible protein {ECO:0000313|EMBL:CAA10234.1}								Lesur et al. (2015)	F. sylvatica	bud dormancy
fagus_sylvatica_MIRA_assembly_2_rep_c16439	972	adenosylhomocysteinase [Quercus suber]	0	P35007	93.11	0.0	SAHH_CATRO	Adenosylhomocysteinase			GO:0004013 // GO:0006730	one-carbon metabolic process (GO:0006730);	adenosylhomocysteinase activity (GO:0004013);		Hydrolase;NAD;One-carbon metabolism;Stress response.;	Evans et al. (2014)	P.trichocarpa	drought
fagus_sylvatica_MIRA_assembly_2_rep_c16453	272	hypothetical protein CJ030_MR6G013284 [Morella rubra]	2.38719e-09	A0A2N9IX93	89.29	3e-16	A0A2N9IX93_FAGSY	Uncharacterized protein {ECO:0000313|EMBL:SPD29502.1}			GO:0003676 // GO:0015074	DNA integration (GO:0015074);	nucleic acid binding (GO:0003676);		Coiled coil {ECO:0000256|SAM:Coils};Signal {ECO:0000256|SAM:SignalP}.;	Lesur et al. (2015)	F. sylvatica	bud dormancy
fagus_sylvatica_MIRA_assembly_2_rep_c16460	981	osmotin-like protein [Quercus suber]	2.04804e-139	Q41350	70.61	3e-121	OLP1_SOLLC	Osmotin-like protein	sly:543971		GO:0005618 // GO:0005576 // GO:0006952	defense response (GO:0006952);		cell wall (GO:0005618);extracellular region (GO:0005576);	Cell wall;Direct protein sequencing;Reference proteome;Secreted;Signal.;	Lesur et al. (2015)	F. sylvatica	bud dormancy
fagus_sylvatica_MIRA_assembly_2_rep_c16464	1089	PREDICTED: beta-amylase 1, chloroplastic-like [Juglans regia]	2.89295e-159	Q9LIR6	83.94	4e-150	BAM1_ARATH	Beta-amylase 1, chloroplastic	ath:AT3G23920	K01177	GO:0009507 // GO:0005829 // GO:0005634 // GO:0102229 // GO:0016161 // GO:0009414 // GO:0005983	response to water deprivation (GO:0009414);starch catabolic process (GO:0005983);	amylopectin maltohydrolase activity (GO:0102229);beta-amylase activity (GO:0016161);	chloroplast (GO:0009507);cytosol (GO:0005829);nucleus (GO:0005634);	Carbohydrate metabolism;Chloroplast;Disulfide bond;Glycosidase;Hydrolase;Phosphoprotein;Plastid;Polysaccharide degradation;Reference proteome;Transit peptide.;	Lesur et al. (2015)	F. sylvatica	bud dormancy
fagus_sylvatica_MIRA_assembly_2_rep_c16553	606	LOW QUALITY PROTEIN: late embryogenesis abundant protein At3g53040-like [Quercus suber]	1.20441e-11	Q9SKP0	58.33	4e-07	ECP63_ARATH	Late embryogenesis abundant protein ECP63 {ECO:0000305}	ath:AT2G36640		GO:0005829			cytosol (GO:0005829);	Coiled coil;Reference proteome.;	Lesur et al. (2015)	F. sylvatica	bud dormancy
fagus_sylvatica_MIRA_assembly_2_rep_c16574	216															Lesur et al. (2015)	F. sylvatica	bud dormancy
fagus_sylvatica_MIRA_assembly_2_rep_c16634	177	hypothetical protein CMV_010371 [Castanea mollissima]	1.16185e-12	Q8RWY6	74.36	9e-11	CLASP_ARATH	CLIP-associated protein	ath:AT2G20190	K16578	GO:0005938 // GO:0005881 // GO:0005739 // GO:0009524 // GO:0005886 // GO:0009506 // GO:0005876 // GO:0008017 // GO:0051010 // GO:0051301 // GO:0043622 // GO:0000226 // GO:0000278 // GO:0007026 // GO:0051781 // GO:0050821 // GO:0009826	cell division (GO:0051301);cortical microtubule organization (GO:0043622);microtubule cytoskeleton organization (GO:0000226);mitotic cell cycle (GO:0000278);negative regulation of microtubule depolymerization (GO:0007026);positive regulation of cell division (GO:0051781);protein stabilization (GO:0050821);unidimensional cell growth (GO:0009826);	microtubule binding (GO:0008017);microtubule plus-end binding (GO:0051010);	cell cortex (GO:0005938);cytoplasmic microtubule (GO:0005881);mitochondrion (GO:0005739);phragmoplast (GO:0009524);plasma membrane (GO:0005886);plasmodesma (GO:0009506);spindle microtubule (GO:0005876);	Acetylation;Cell cycle;Cell division;Cytoplasm;Cytoskeleton;Microtubule;Mitosis;Reference proteome;Repeat.;	Lesur et al. (2015)	F. sylvatica	bud dormancy
fagus_sylvatica_MIRA_assembly_2_rep_c16779	341															Lesur et al. (2015)	F. sylvatica	bud dormancy
fagus_sylvatica_MIRA_assembly_2_rep_c16821	937	hypothetical protein CMV_004689 [Castanea mollissima]	1.34567e-19	P13940	55.10	3e-06	LEA29_GOSHI	Late embryogenesis abundant protein D-29							Reference proteome.;	Lesur et al. (2015)	F. sylvatica	bud dormancy
fagus_sylvatica_MIRA_assembly_2_rep_c16823	465	hypothetical protein CMV_026851 [Castanea mollissima]	1.90335e-16	Q9ZNS6	83.33	4e-15	RCI2B_ARATH	Hydrophobic protein RCI2B	ath:AT3G05890		GO:0016021 // GO:0009409	response to cold (GO:0009409);		integral component of membrane (GO:0016021);	Membrane;Reference proteome;Transmembrane;Transmembrane helix.;	Lesur et al. (2015)	F. sylvatica	bud dormancy
fagus_sylvatica_MIRA_assembly_2_rep_c16829	462	vegetative cell wall protein gp1 [Quercus lobata]	1.05823e-06	A0A2N9GW40	100.00	7e-19	A0A2N9GW40_FAGSY	Uncharacterized protein {ECO:0000313|EMBL:SPD03728.1}							Signal {ECO:0000256|SAM:SignalP}.;	Lesur et al. (2015)	F. sylvatica	bud dormancy
fagus_sylvatica_MIRA_assembly_2_rep_c16832	479	short-chain dehydrogenase reductase ATA1-like [Quercus lobata] XP_030960626.1 short-chain dehydrogenase reductase ATA1-like [Quercus lobata]	2.23093e-56	Q9M1K9	62.07	3e-28	ATA1_ARATH	Short-chain dehydrogenase reductase ATA1 {ECO:0000305}	ath:AT3G42960		GO:0042802 // GO:0016491		identical protein binding (GO:0042802);oxidoreductase activity (GO:0016491);		NADP;Oxidoreductase;Reference proteome.;	Lesur et al. (2015)	F. sylvatica	bud dormancy
fagus_sylvatica_MIRA_assembly_2_rep_c16921	255			A0A2N9HGF9	100.00	9e-07	A0A2N9HGF9_FAGSY	Uncharacterized protein {ECO:0000313|EMBL:SPD10760.1}			GO:0005199 // GO:0009664	plant-type cell wall organization (GO:0009664);	structural constituent of cell wall (GO:0005199);		Signal {ECO:0000256|SAM:SignalP}.;	Lesur et al. (2015)	F. sylvatica	bud dormancy
fagus_sylvatica_MIRA_assembly_2_rep_c16946	258															Lesur et al. (2015)	F. sylvatica	bud dormancy
fagus_sylvatica_MIRA_assembly_2_rep_c17017	1430	low-temperature-induced 65 kDa protein-like [Quercus suber]	3.51265e-138	Q04980	31.67	2e-24	LTI65_ARATH	Low-temperature-induced 65 kDa protein	ath:AT5G52300		GO:0009738 // GO:0010150 // GO:0009737 // GO:0009409 // GO:0009651 // GO:0009414	abscisic acid-activated signaling pathway (GO:0009738);leaf senescence (GO:0010150);response to abscisic acid (GO:0009737);response to cold (GO:0009409);response to salt stress (GO:0009651);response to water deprivation (GO:0009414);			Alternative splicing;Phosphoprotein;Reference proteome;Repeat.;	Lesur et al. (2015)	F. sylvatica	bud dormancy
fagus_sylvatica_MIRA_assembly_2_rep_c17039	466	vegetative cell wall protein gp1 [Quercus lobata]	2.96389e-07	A0A2N9GW40	100.00	2e-19	A0A2N9GW40_FAGSY	Uncharacterized protein {ECO:0000313|EMBL:SPD03728.1}							Signal {ECO:0000256|SAM:SignalP}.;	Lesur et al. (2015)	F. sylvatica	bud dormancy
fagus_sylvatica_MIRA_assembly_2_rep_c17086	603	ribosome-inactivating protein charybdin-like [Phoenix dactylifera]	3.494e-43	P25892	30.37	1e-21	RIP9_MAIZE	Ribosome-inactivating protein 9			GO:0005737 // GO:0030598 // GO:0090729 // GO:0006952 // GO:0017148	defense response (GO:0006952);negative regulation of translation (GO:0017148);	rRNA N-glycosylase activity (GO:0030598);toxin activity (GO:0090729);	cytoplasm (GO:0005737);	Cytoplasm;Direct protein sequencing;Hydrolase;Plant defense;Protein synthesis inhibitor;Reference proteome;Toxin.;	Lesur et al. (2015)	F. sylvatica	bud dormancy
fagus_sylvatica_MIRA_assembly_2_rep_c17291	1390	hypothetical protein FH972_013857 [Carpinus fangiana]	0	P55233	82.02	4e-180	GLGL1_BETVU	Glucose-1-phosphate adenylyltransferase large subunit, chloroplastic/amyloplastic	bvg:104889614	K00975	GO:0009501 // GO:0009507 // GO:0005524 // GO:0008878 // GO:0005978 // GO:0019252	glycogen biosynthetic process (GO:0005978);starch biosynthetic process (GO:0019252);	ATP binding (GO:0005524);glucose-1-phosphate adenylyltransferase activity (GO:0008878);	amyloplast (GO:0009501);chloroplast (GO:0009507);	Allosteric enzyme;Amyloplast;ATP-binding;Chloroplast;Nucleotide-binding;Nucleotidyltransferase;Plastid;Starch biosynthesis;Transferase;Transit peptide.;	Lesur et al. (2015)	F. sylvatica	bud dormancy
fagus_sylvatica_MIRA_assembly_2_rep_c17302	276	hypothetical protein GH714_000294 [Hevea brasiliensis]	2.5811e-50	Q9ZVN4	74.73	3e-45	DSP1_ARATH	Tyrosine-protein phosphatase DSP1 {ECO:0000305}	ath:AT1G05000	K18045	GO:0005737 // GO:0016791 // GO:0004725		phosphatase activity (GO:0016791);protein tyrosine phosphatase activity (GO:0004725);	cytoplasm (GO:0005737);	3D-structure;Alternative splicing;Hydrolase;Protein phosphatase;Reference proteome.;	Lesur et al. (2015)	F. sylvatica	bud dormancy
fagus_sylvatica_MIRA_assembly_2_rep_c17320	180			A0A2N9IRC0	100.00	8e-15	A0A2N9IRC0_FAGSY	Uncharacterized protein {ECO:0000313|EMBL:SPD26673.1}							Signal {ECO:0000256|SAM:SignalP}.;	Lesur et al. (2015)	F. sylvatica	bud dormancy
fagus_sylvatica_MIRA_assembly_2_rep_c17353	244			A0A2N9I703	100.00	7e-11	A0A2N9I703_FAGSY	Methyltransf_11 domain-containing protein {ECO:0000259|Pfam:PF08241}			GO:0008425 // GO:0006744	ubiquinone biosynthetic process (GO:0006744);	2-polyprenyl-6-methoxy-1,4-benzoquinone methyltransferase activity (GO:0008425);			Lesur et al. (2015)	F. sylvatica	bud dormancy
fagus_sylvatica_MIRA_assembly_2_rep_c17359	102															Lesur et al. (2015)	F. sylvatica	bud dormancy
fagus_sylvatica_MIRA_assembly_2_rep_c17550	161															Lesur et al. (2015)	F. sylvatica	bud dormancy
fagus_sylvatica_MIRA_assembly_2_rep_c17576	410	PREDICTED: vesicle-associated protein 4-1-like [Juglans regia]	3.26124e-18	Q1ECE0	87.50	3e-17	VAP41_ARATH	Vesicle-associated protein 4-1	ath:AT5G54110		GO:0005789 // GO:0005886 // GO:0009536 // GO:0090158 // GO:0061817 // GO:0006970	endoplasmic reticulum membrane organization (GO:0090158);endoplasmic reticulum-plasma membrane tethering (GO:0061817);response to osmotic stress (GO:0006970);		endoplasmic reticulum membrane (GO:0005789);plasma membrane (GO:0005886);plastid (GO:0009536);	Coiled coil;Phosphoprotein;Reference proteome.;	Lesur et al. (2015)	F. sylvatica	bud dormancy
fagus_sylvatica_MIRA_assembly_2_rep_c17703	238															Lesur et al. (2015)	F. sylvatica	bud dormancy
fagus_sylvatica_MIRA_assembly_2_rep_c19139	931	chlorophyll a/b-binding protein [Fagus crenata]	0	P27495	89.14	8e-172	CB24_TOBAC	Chlorophyll a-b binding protein 40, chloroplastic	nta:107773232	K08912	GO:0009941 // GO:0009535 // GO:0016021 // GO:0009522 // GO:0009523 // GO:0010287 // GO:0016168 // GO:0046872 // GO:0009768 // GO:0018298 // GO:0009416	photosynthesis, light harvesting in photosystem I (GO:0009768);protein-chromophore linkage (GO:0018298);response to light stimulus (GO:0009416);	chlorophyll binding (GO:0016168);metal ion binding (GO:0046872);	chloroplast envelope (GO:0009941);chloroplast thylakoid membrane (GO:0009535);integral component of membrane (GO:0016021);photosystem I (GO:0009522);photosystem II (GO:0009523);plastoglobule (GO:0010287);	Acetylation;Chlorophyll;Chloroplast;Chromophore;Magnesium;Membrane;Metal-binding;Phosphoprotein;Photosynthesis;Photosystem I;Photosystem II;Plastid;Reference proteome;Thylakoid;Transit peptide;Transmembrane;Transmembrane helix.;	Evans et al. (2014)	P.trichocarpa	photoperiod
fagus_sylvatica_MIRA_assembly_2_rep_c19759	131															Lesur et al. (2015)	F. sylvatica	bud dormancy
fagus_sylvatica_MIRA_assembly_2_rep_c21777	118															Lesur et al. (2015)	F. sylvatica	bud dormancy
fagus_sylvatica_MIRA_assembly_2_rep_c22611	229															Lesur et al. (2015)	F. sylvatica	bud dormancy
fagus_sylvatica_MIRA_assembly_2_rep_c23321	255	F-box protein At3g07870-like [Quercus lobata]	9.85125e-22	A0A2N9GSN5	100.00	8e-51	A0A2N9GSN5_FAGSY	F-box domain-containing protein {ECO:0000259|SMART:SM00256}								Lesur et al. (2015)	F. sylvatica	bud dormancy
fagus_sylvatica_MIRA_assembly_2_rep_c23464	1524	thaumatin-like protein 1 [Quercus suber]	6.61384e-144	A0A1P8B554	74.34	3e-110	THLP1_ARATH	Thaumatin-like protein 1 {ECO:0000303|PubMed:15988566}	ath:AT4G24180		GO:0005576 // GO:0006952 // GO:0009617 // GO:0009723	defense response (GO:0006952);response to bacterium (GO:0009617);response to ethylene (GO:0009723);		extracellular region (GO:0005576);	Alternative splicing;Disulfide bond;Pathogenesis-related protein;Plant defense;Reference proteome;Signal.;	Evans et al. (2014)	P. trichocarpa	drought

## Sheet: Table S3
Table S3. Correlations between 19 environmental variables (BIO1-BIO19) and the first three principal components.
No.	Environmental variable	PC1		PC2		PC3
BIO1	Annual Mean Temperature	0.36	**	-0.57	***	0.66	***
BIO2	Mean Diurnal Range (Mean of monthly (max temp - min temp)	-0.09	ns	0.34	*	0.89	***
BIO3	Isothermality (P2/P7) (*100)	0.70	***	0.06	ns	0.56	***
BIO4	Temperature Seasonality (standard deviation *100)	-0.91	***	0.21	ns	0.14	ns
BIO5	Max Temperature of Warmest Month	-0.25	ns	-0.24	ns	0.88	***
BIO6	Min Temperature of Coldest Month	0.80	***	-0.56	***	0.10	ns
BIO7	Temperature Annual Range (P5–P6)	-0.80	***	0.32	*	0.43	**
BIO8	Mean Temperature of Wettest Quarter	-0.64	***	-0.22	ns	0.35	*
BIO9	Mean Temperature of Driest Quarter	0.81	***	-0.33	*	0.21	ns
BIO10	Mean Temperature of Warmest Quarter	0.17	ns	-0.07	ns	0.30	*
BIO11	Mean Temperature of Coldest Quarter	0.79	***	-0.49	**	0.30	*
BIO12	Annual Precipitation	0.72	***	0.66	***	0.07	ns
BIO13	Precipitation of Wettest Month	0.14	ns	0.94	***	0.21	ns
BIO14	Precipitation of Driest Month	0.86	***	0.43	**	-0.04	ns
BIO15	Precipitation Seasonality (Coefficient of Variation)	-0.88	***	0.21	ns	0.19	ns
BIO16	Precipitation of Wettest Quarter	0.15	ns	0.95	***	0.15	ns
BIO17	Precipitation of Driest Quarter	0.87	***	0.43	**	-0.02	ns
BIO18	Precipitation of Warmest Quarter	-0.04	ns	0.95	***	0.08	ns
BIO19	Precipitation of Coldest Quarter	0.91	***	0.33	*	-0.05	ns
	Eigenvalue	8.18		5.02		2.99
	% variance	43.05		26.45		15.71

## Sheet: Table S4
Table S4. Pearson’s correlations (below diagonal) between geographic, climate and phenotypic variables, and canocical correlation coefficients (above diagonal) among groups of variables. Coefficients significant at p<0.05 are indicated by bold-italic face.
	Longitude	Latitude	Altitude	Spring phenology	Autumn phenology	Height	Survival	PC1	PC2	PC3
Longitude	-			Canonical R=0.465; p=0.1817				Canonical R=0.955; p<0.0001
Latitude	0.153	-
Altitude	-0.128	-0.749	-
Spring phenology	0.139	-0.241	0.257	-				Canonical R=0.490; p=0.0688
Autumn phenology	-0.115	-0.230	0.314	0.188	-
Height	-0.052	0.076	-0.249	0.128	-0.160	-
Survival	0.000	-0.144	-0.052	0.216	-0.343	0.456	-
PC1	-0.908	-0.271	0.316	0.030	0.249	0.049	-0.086	-
PC2	0.284	-0.430	0.720	0.237	0.225	-0.163	-0.226	0.000	-
PC3	-0.035	-0.693	0.292	0.167	0.026	0.121	0.411	0.000	0.000	-

## Sheet: Table S5
Table S5. List of valid gene models and their coordinates in the reference genome of European beech (Mishra et al. 2018).
Gene model	Reference sequence scaffold	Start positions	End positions	Contig name	Annotation in F.sylvatica genome	Description
asmbl_1	scaffold1000_size141618	112917	116331	fagus_sylvatica_MIRA_assembly_2_c7419	FSB010001901	GDSL esterase/lipase At5g41890
asmbl_2	scaffold1004_size141289	6605	7901	fagus_sylvatica_MIRA_assembly_2_c9330		Non-specific lipid-transfer protein-like protein At2g13820
asmbl_3	scaffold1006_size140910	27001	27870	fagus_sylvatica_MIRA_assembly_2_rep_c13337	FSB010010501	18.1 kDa class I heat shock protein
asmbl_4	scaffold1008_size140681	66826	70391	fagus_sylvatica_MIRA_assembly_2_c3296	FSB010014101	Cytochrome b5 domain-containing protein RLF {ECO:0000305}
asmbl_5	scaffold100_size484593	274635	274758	fagus_sylvatica_MIRA_assembly_2_c20428
asmbl_6	scaffold1029_size138609	79235	80054	fagus_sylvatica_MIRA_assembly_2_rep_c13307	FSB010058201	Histone H4
asmbl_7	scaffold102_size441476	44916	45983	fagus_sylvatica_MIRA_assembly_2_rep_c13632	FSB010059701	Snakin-2
asmbl_8	scaffold1038_size137778	28249	28972	fagus_sylvatica_MIRA_assembly_2_rep_c13194	FSB010078201	Uncharacterized protein {ECO:0000313|EMBL:SPC73181.1}
asmbl_9	scaffold1040_size137722	114956	116047	fagus_sylvatica_MIRA_assembly_2_c8448	FSB010087801	Protein YLS3
asmbl_10	scaffold1046_size137426	46506	57745	fagus_sylvatica_MIRA_assembly_2_c23068	FSB010095901	Casein kinase 1-like protein HD16 {ECO:0000305}
asmbl_11	scaffold104_size464086	319892	325474	fagus_sylvatica_MIRA_assembly_2_c11579	FSB010105901	Uncharacterized protein {ECO:0000313|EMBL:SPC73249.1}
asmbl_12	scaffold105_size433597	78906	81283	fagus_sylvatica_MIRA_assembly_2_c19959	FSB010124901	Scarecrow-like protein 15
asmbl_14	scaffold1066_size135929	17891	23330	fagus_sylvatica_MIRA_assembly_2_c45	FSB010140101	Probable alpha,alpha-trehalose-phosphate synthase [UDP-forming] 7
asmbl_15	scaffold1068_size135709	106357	111684	fagus_sylvatica_MIRA_assembly_2_c5106	FSB010144001	WAT1-related protein At1g09380
asmbl_17	scaffold1110_size132005	92166	100296	fagus_sylvatica_MIRA_assembly_2_c12995	FSB010240901	Uncharacterized protein At4g19900
asmbl_18	scaffold111_size417111	9421	9508	fagus_sylvatica_MIRA_assembly_2_c20096
asmbl_19	scaffold1125_size130692	108057	108245	fagus_sylvatica_MIRA_assembly_2_c20274
asmbl_20	scaffold1127_size130522	69088	71343	fagus_sylvatica_MIRA_assembly_2_c4299	FSB010269901	Protein phosphatase inhibitor 2 {ECO:0000305}
asmbl_21	scaffold112_size416637	141796	146169	fagus_sylvatica_MIRA_assembly_2_c22901	FSB010275601	Phytochrome E
asmbl_22	scaffold113_size951268	20087	23169	fagus_sylvatica_MIRA_assembly_2_c3332		Alcohol dehydrogenase class-P {ECO:0000305}
asmbl_23	scaffold113_size951268	581873	584135	fagus_sylvatica_MIRA_assembly_2_rep_c15882	FSB010299101
asmbl_24	scaffold113_size951268	731174	732680	fagus_sylvatica_MIRA_assembly_2_rep_c16095	FSB010300501
asmbl_25	scaffold1144_size128502	39116	40913	fagus_sylvatica_MIRA_assembly_2_c4893	FSB010310001	Probable glucan endo-1,3-beta-glucosidase A6
asmbl_26	scaffold1153_size127945	48714	50811	fagus_sylvatica_MIRA_assembly_2_c2229	FSB010327601	NAC domain-containing protein 2
asmbl_27	scaffold1157_size127820	92609	95485	fagus_sylvatica_MIRA_assembly_2_rep_c13272	FSB010333601	Probable aldo-keto reductase 2
asmbl_29	scaffold116_size412086	132079	133321	fagus_sylvatica_MIRA_assembly_2_c19876	FSB010356601	Probable strigolactone esterase DAD2
asmbl_30	scaffold116_size412086	375546	376525	fagus_sylvatica_MIRA_assembly_2_rep_c153400	FSB010359301
asmbl_31	scaffold1175_size251013	53656	53778	fagus_sylvatica_MIRA_assembly_2_c19927
asmbl_32	scaffold117_size410970	346359	349660	fagus_sylvatica_MIRA_assembly_2_c18154	FSB010379001	5'-deoxynucleotidase {ECO:0000256|ARBA:ARBA00012964}
asmbl_33	scaffold118_size410282	184650	185271	fagus_sylvatica_MIRA_assembly_2_c2745	FSB010394401	Uncharacterized protein {ECO:0000313|EMBL:SPC76166.1}
asmbl_34	scaffold119_size409709	191911	193368	fagus_sylvatica_MIRA_assembly_2_rep_c13429	FSB010411701	Non-classical arabinogalactan protein 30 {ECO:0000303|PubMed:14535889}
asmbl_35	scaffold11_size778416	56436	58946	fagus_sylvatica_MIRA_assembly_2_c18026	FSB010415101
asmbl_36	scaffold11_size778416	165905	167669	fagus_sylvatica_MIRA_assembly_2_rep_c15605,fagus_sylvatica_MIRA_assembly_2_rep_c16821	FSB010416701	Late embryogenesis abundant protein D-29
asmbl_37	scaffold11_size778416	324635	326692	fagus_sylvatica_MIRA_assembly_2_rep_c14010	FSB010418901	S-adenosylmethionine synthase 2
asmbl_38	scaffold120_size407481	77106	80686	fagus_sylvatica_MIRA_assembly_2_c19706	FSB010440501	Probable acyl-[acyl-carrier-protein]--UDP-N-acetylglucosamine O-acyltransferase, mitochondrial
asmbl_39	scaffold1212_size123108	98520	104196	fagus_sylvatica_MIRA_assembly_2_c4185	FSB010448201	Phosphoribulokinase, chloroplastic
asmbl_41	scaffold1217_size122944	72140	73582	fagus_sylvatica_MIRA_assembly_2_c11241	FSB010454601	Uncharacterized protein {ECO:0000313|EMBL:SPC76943.1}
asmbl_42	scaffold1226_size122610	36806	39057	fagus_sylvatica_MIRA_assembly_2_rep_c17302	FSB010473301	Tyrosine-protein phosphatase DSP1 {ECO:0000305}
asmbl_43	scaffold1238_size121767	91492	93442	fagus_sylvatica_MIRA_assembly_2_c4880	FSB010492901	Aldehyde oxidase GLOX {ECO:0000305}
asmbl_44	scaffold1244_size121161	70014	70459	fagus_sylvatica_MIRA_assembly_2_rep_c13894
asmbl_45	scaffold125_size404178	139096	140022	fagus_sylvatica_MIRA_assembly_2_c10612	FSB010534101	Protein NDR1
asmbl_46	scaffold1262_size119149	62501	64159	fagus_sylvatica_MIRA_assembly_2_rep_c13406	FSB010541801	AAI domain-containing protein {ECO:0000259|SMART:SM00499}
asmbl_47	scaffold1263_size119145	91226	92822	fagus_sylvatica_MIRA_assembly_2_c19883	FSB010542901	Uncharacterized protein {ECO:0000313|EMBL:SPC77824.1}
asmbl_48	scaffold1265_size118696	60296	61327	fagus_sylvatica_MIRA_assembly_2_rep_c13339	FSB010545401	FAS1 domain-containing protein SELMODRAFT_448915
asmbl_49	scaffold1271_size118169	39938	41133	fagus_sylvatica_MIRA_assembly_2_c12423	FSB010558101	Uncharacterized protein {ECO:0000313|EMBL:SPC77980.1}
asmbl_51	scaffold128_size402145	43486	44823	fagus_sylvatica_MIRA_assembly_2_c17377	FSB010589601	Uncharacterized protein {ECO:0000313|EMBL:SPC78113.1}
asmbl_52	scaffold1299_size115828	103227	103393	fagus_sylvatica_MIRA_assembly_2_c18370
asmbl_53	scaffold129_size401735	372908	374682	fagus_sylvatica_MIRA_assembly_2_c3739	FSB010610201	FAS1 domain-containing protein {ECO:0000259|PROSITE:PS50213}
asmbl_55	scaffold12_size766648	104746	105206	fagus_sylvatica_MIRA_assembly_2_rep_c13152		Arabinogalactan-protein {ECO:0000313|EMBL:KAB2597496.1}
asmbl_57	scaffold12_size766648	307541	308322	fagus_sylvatica_MIRA_assembly_2_c11327	FSB010615001
asmbl_58	scaffold12_size766648	708340	708461	fagus_sylvatica_MIRA_assembly_2_c23125
asmbl_60	scaffold130_size400146	20004	24140	fagus_sylvatica_MIRA_assembly_2_c2257		Potassium transporter 2
asmbl_61	scaffold130_size400146	58676	61111	fagus_sylvatica_MIRA_assembly_2_rep_c13765	FSB010635301	Probable chalcone--flavonone isomerase 3
asmbl_62	scaffold1317_size114697	67797	67917	fagus_sylvatica_MIRA_assembly_2_rep_c14812
asmbl_63	scaffold1329_size114179	35297	39841	fagus_sylvatica_MIRA_assembly_2_c2362	FSB010670801	Stromal 70 kDa heat shock-related protein, chloroplastic
asmbl_65	scaffold134_size393655	61436	61818	fagus_sylvatica_MIRA_assembly_2_rep_c13839		Putative lipid-transfer protein DIR1
asmbl_66	scaffold135_size392990	217233	240222	fagus_sylvatica_MIRA_assembly_2_c18465	FSB010726101	Kinesin-like protein KIN-12D {ECO:0000305}
asmbl_67	scaffold1366_size111916	32551	35934	fagus_sylvatica_MIRA_assembly_2_c2991	FSB010735601	3-hydroxy-3-methylglutaryl coenzyme A reductase {ECO:0000256|RuleBase:RU361219}
asmbl_68	scaffold136_size391673	68725	82697	fagus_sylvatica_MIRA_assembly_2_c1007	FSB010741001	Gamma aminobutyrate transaminase 3, chloroplastic
asmbl_70	scaffold138_size389035	164958	166075	fagus_sylvatica_MIRA_assembly_2_c12379	FSB010778001	B box-type domain-containing protein {ECO:0000259|PROSITE:PS50119}
asmbl_71	scaffold13_size726861	448599	449362	fagus_sylvatica_MIRA_assembly_2_c8468	FSB010805301
asmbl_72	scaffold1424_size108592	5798	8045	fagus_sylvatica_MIRA_assembly_2_c11204	FSB010846901	Type III polyketide synthase B {ECO:0000303|PubMed:19043200}
asmbl_74	scaffold145_size416080	368215	372287	fagus_sylvatica_MIRA_assembly_2_c4490	FSB010905801	Transketolase-1, chloroplastic
asmbl_75	scaffold146_size483146	188377	202607	fagus_sylvatica_MIRA_assembly_2_rep_c15161	FSB010921301
asmbl_77	scaffold1481_size105390	48913	59602	fagus_sylvatica_MIRA_assembly_2_c5131	FSB010943801	Coatomer subunit delta
asmbl_78	scaffold150_size372129	84776	88945	fagus_sylvatica_MIRA_assembly_2_c4857	FSB010991901	Phospho-2-dehydro-3-deoxyheptonate aldolase 2, chloroplastic
asmbl_80	scaffold152_size371275	184673	186217	fagus_sylvatica_MIRA_assembly_2_c11522,fagus_sylvatica_MIRA_assembly_2_c3702	FSB011026101	Early nodulin-like protein 2
asmbl_81	scaffold1535_size101888	69186	69795	fagus_sylvatica_MIRA_assembly_2_c12422		Uncharacterized protein {ECO:0000313|EMBL:EOY05191.1}
asmbl_83	scaffold1535_size101888	86642	86750	fagus_sylvatica_MIRA_assembly_2_c18964
asmbl_84	scaffold155_size369759	69856	76477	fagus_sylvatica_MIRA_assembly_2_c331	FSB011075501	Glycine dehydrogenase (decarboxylating), mitochondrial
asmbl_85	scaffold1569_size99637	79362	83171	fagus_sylvatica_MIRA_assembly_2_c21181	FSB011089801	C2H2-type domain-containing protein {ECO:0000259|PROSITE:PS00028}
asmbl_86	scaffold1570_size99621	75577	78681	fagus_sylvatica_MIRA_assembly_2_c14807	FSB011094701	Axial regulator YABBY 1
asmbl_88	scaffold15_size696133	213792	214376	fagus_sylvatica_MIRA_assembly_2_c7995		Early light-induced protein 1, chloroplastic {ECO:0000305}
asmbl_89	scaffold1619_size97244	65546	69112	fagus_sylvatica_MIRA_assembly_2_c20793	FSB011174001	Uncharacterized protein {ECO:0000313|EMBL:SPC84120.1}
asmbl_90	scaffold161_size363313	141586	141784	fagus_sylvatica_MIRA_assembly_2_c17899
asmbl_91	scaffold1660_size94945	27347	32699	fagus_sylvatica_MIRA_assembly_2_c10609	FSB011246001	RuBisCO large subunit-binding protein subunit beta, chloroplastic
asmbl_92	scaffold1660_size94945	62406	67450	fagus_sylvatica_MIRA_assembly_2_c10734	FSB011246301
asmbl_93	scaffold1672_size94432	50590	50750	fagus_sylvatica_MIRA_assembly_2_c10511
asmbl_94	scaffold169_size360022	136568	139171	fagus_sylvatica_MIRA_assembly_2_c19884	FSB011300701	Receptor-like protein kinase THESEUS 1
asmbl_95	scaffold169_size360022	301418	303363	fagus_sylvatica_MIRA_assembly_2_c7172	FSB011302701	Protein phosphatase 2C 37
asmbl_96	scaffold16_size695550	328204	334582	fagus_sylvatica_MIRA_assembly_2_c260	FSB011306901	Cryptochrome-1 {ECO:0000303|PubMed:8953250}
asmbl_97	scaffold1700_size93199	58595	59851	fagus_sylvatica_MIRA_assembly_2_c2449	FSB011312901	Protein EXORDIUM-like 5
asmbl_98	scaffold1711_size92678	82592	84492	fagus_sylvatica_MIRA_assembly_2_c12064		Protein EI24 homolog
asmbl_99	scaffold176_size354319	191720	195232	fagus_sylvatica_MIRA_assembly_2_rep_c13255	FSB011416201	Serine carboxypeptidase-like 49
asmbl_100	scaffold17_size684847	458523	461381	fagus_sylvatica_MIRA_assembly_2_c17670	FSB011469401
asmbl_102	scaffold1815_size87176	45851	47858	fagus_sylvatica_MIRA_assembly_2_c3828		dnaJ homolog subfamily B member 6-like isoform X3 {ECO:0000313|RefSeq:XP_018839236.1}
asmbl_103	scaffold182_size350951	208210	208350	fagus_sylvatica_MIRA_assembly_2_c10805
asmbl_104	scaffold1835_size86147	6621	8261	fagus_sylvatica_MIRA_assembly_2_rep_c13400	FSB011519701	Aquaporin PIP2-4
asmbl_105	scaffold183_size350847	230674	233127	fagus_sylvatica_MIRA_assembly_2_rep_c13707	FSB011527701	Stress-response A/B barrel domain-containing protein At5g22580 {ECO:0000305}
asmbl_106	scaffold183_size350847	308936	309768	fagus_sylvatica_MIRA_assembly_2_rep_c17550	FSB011528401
asmbl_107	scaffold184_size455791	81966	83968	fagus_sylvatica_MIRA_assembly_2_rep_c16553,fagus_sylvatica_MIRA_assembly_2_rep_c14932		Late embryogenesis abundant protein ECP63 {ECO:0000305}
asmbl_108	scaffold1857_size85102	13831	15481	fagus_sylvatica_MIRA_assembly_2_c1869	FSB011551801	Chlorophyll a-b binding protein 6A, chloroplastic
asmbl_109	scaffold185_size350712	67336	68768	fagus_sylvatica_MIRA_assembly_2_rep_c14344	FSB011554101	Uncharacterized protein {ECO:0000313|EMBL:TYG46277.1}
asmbl_110	scaffold186_size349312	126728	130981	fagus_sylvatica_MIRA_assembly_2_c730	FSB011567801	Aldehyde dehydrogenase family 2 member B4, mitochondrial
asmbl_111	scaffold1874_size84669	79714	83033	fagus_sylvatica_MIRA_assembly_2_c1552		Transcription factor ABORTED MICROSPORES
asmbl_113	scaffold187_size347922	231944	232730	fagus_sylvatica_MIRA_assembly_2_c8384	FSB011584701	Plastocyanin, chloroplastic
asmbl_114	scaffold187_size347922	293346	304273	fagus_sylvatica_MIRA_assembly_2_c18115	FSB011585801	RNA pseudouridine synthase 2, chloroplastic
asmbl_115	scaffold18_size681486	662110	663597	fagus_sylvatica_MIRA_assembly_2_rep_c14029	FSB011623001	Uncharacterized protein {ECO:0000313|EMBL:SPC87044.1}
asmbl_116	scaffold1923_size82320	10338	15165	fagus_sylvatica_MIRA_assembly_2_c3818		Putative laccase-9
asmbl_118	scaffold1956_size81102	9236	11931	fagus_sylvatica_MIRA_assembly_2_c20726	FSB011702101	Homeobox domain-containing protein {ECO:0000259|PROSITE:PS50071}
asmbl_119	scaffold195_size345289	159294	159394	fagus_sylvatica_MIRA_assembly_2_c17863
asmbl_120	scaffold1966_size80704	33671	34813	fagus_sylvatica_MIRA_assembly_2_c1413		3-ketoacyl-CoA synthase 11 {ECO:0000303|PubMed:18465198}
asmbl_122	scaffold1967_size80597	65506	68393	fagus_sylvatica_MIRA_assembly_2_c5618	FSB011718701
asmbl_123	scaffold196_size360408	120867	126261	fagus_sylvatica_MIRA_assembly_2_c5654	FSB011721201	Protein HOTHEAD
asmbl_124	scaffold197_size343752	305335	306749	fagus_sylvatica_MIRA_assembly_2_c18480	FSB011736501	Uncharacterized protein {ECO:0000313|EMBL:SPC89601.1}
asmbl_126	scaffold198_size342991	99051	100661	fagus_sylvatica_MIRA_assembly_2_c3223	FSB011746701
asmbl_127	scaffold19_size671278	560944	561530	fagus_sylvatica_MIRA_assembly_2_rep_c15822		Uncharacterized protein {ECO:0000313|EMBL:SPC88538.1}
asmbl_128	scaffold1_size1085157	300542	302817	fagus_sylvatica_MIRA_assembly_2_rep_c19759	FSB011774501
asmbl_129	scaffold1_size1085157	442362	443159	fagus_sylvatica_MIRA_assembly_2_rep_c14492	FSB011775901	Thioredoxin domain-containing protein {ECO:0000259|PROSITE:PS51352}
asmbl_130	scaffold2021_size78759	25023	25158	fagus_sylvatica_MIRA_assembly_2_c19875
asmbl_131	scaffold2030_size78391	17436	18628	fagus_sylvatica_MIRA_assembly_2_rep_c15868	FSB011822101	AAI domain-containing protein {ECO:0000259|Pfam:PF14368}
asmbl_132	scaffold203_size339949	213553	220686	fagus_sylvatica_MIRA_assembly_2_rep_c14103	FSB011832901	RING finger and transmembrane domain-containing protein 2
asmbl_134	scaffold206_size338721	94404	95455	fagus_sylvatica_MIRA_assembly_2_c7328	FSB011871601	AAI domain-containing protein {ECO:0000259|SMART:SM00499}
asmbl_135	scaffold2072_size76821	39816	40824	fagus_sylvatica_MIRA_assembly_2_rep_c13643	FSB011875701	Pathogenesis-related thaumatin-like protein 3.5 {ECO:0000305}
asmbl_136	scaffold207_size336942	293234	294456	fagus_sylvatica_MIRA_assembly_2_c407	FSB011886301	Dehydration-responsive element-binding protein 1D
asmbl_137	scaffold207_size336942	301774	302139	fagus_sylvatica_MIRA_assembly_2_rep_c15761		Ethylene-responsive transcription factor ERF024
asmbl_138	scaffold208_size336848	301173	302027	fagus_sylvatica_MIRA_assembly_2_rep_c14211
asmbl_139	scaffold2093_size75949	51270	52061	fagus_sylvatica_MIRA_assembly_2_c23115	FSB011905201
asmbl_140	scaffold20_size669322	309744	320228	fagus_sylvatica_MIRA_assembly_2_c12535	FSB011920901	RNA helicase {ECO:0000256|ARBA:ARBA00012552}
asmbl_141	scaffold2104_size75540	19703	22111	fagus_sylvatica_MIRA_assembly_2_c425	FSB011928801	NEDD8-specific protease 1
asmbl_142	scaffold2113_size75339	22409	25168	fagus_sylvatica_MIRA_assembly_2_c3036		Uncharacterized protein {ECO:0000313|EMBL:PON43606.1}
asmbl_143	scaffold212_size336346	189536	201429	fagus_sylvatica_MIRA_assembly_2_c500	FSB011959401	Probable cyclic nucleotide-gated ion channel 5
asmbl_144	scaffold213_size336277	131795	134781	fagus_sylvatica_MIRA_assembly_2_c13073	FSB011971701	10 kDa chaperonin, mitochondrial
asmbl_145	scaffold214_size336213	78017	79401	fagus_sylvatica_MIRA_assembly_2_rep_c15674	FSB011984601	Heat stress transcription factor C-1
asmbl_146	scaffold2153_size73828	38296	52965	fagus_sylvatica_MIRA_assembly_2_c18926	FSB011990201	DNA-directed RNA polymerase I subunit 1 {ECO:0000305}
asmbl_147	scaffold2184_size72456	22808	27080	fagus_sylvatica_MIRA_assembly_2_rep_c13570, fagus_sylvatica_MIRA_assembly_2_c3830	FSB012031801	Fatty acyl-CoA reductase 2, chloroplastic {ECO:0000305|PubMed:19062129}
asmbl_148	scaffold2194_size72001	18726	19772	fagus_sylvatica_MIRA_assembly_2_c7072		Protein SRC2 homolog {ECO:0000305}
asmbl_149	scaffold219_size332322	21918	26391	fagus_sylvatica_MIRA_assembly_2_c10570	FSB012048101	Uncharacterized protein C119.09c
asmbl_150	scaffold219_size332322	246174	247032	fagus_sylvatica_MIRA_assembly_2_c20267		Methionine gamma-lyase
asmbl_151	scaffold21_size667237	294617	295769	fagus_sylvatica_MIRA_assembly_2_c10517	FSB012056301	Uncharacterized protein {ECO:0000313|EMBL:SPC91416.1}
asmbl_152	scaffold2201_size71591	45845	47807	fagus_sylvatica_MIRA_assembly_2_rep_c13170	FSB012062301	Uncharacterized protein {ECO:0000313|EMBL:SPC92864.1}
asmbl_155	scaffold2233_size70591	17655	18662	fagus_sylvatica_MIRA_assembly_2_c3595	FSB012098501	Cytochrome b561 and DOMON domain-containing protein At5g47530
asmbl_156	scaffold2238_size70489	50131	56788	fagus_sylvatica_MIRA_assembly_2_rep_c15564	FSB012102701	Aspartic proteinase A1
asmbl_157	scaffold2279_size69188	14932	15771	fagus_sylvatica_MIRA_assembly_2_c7506	FSB012151801	18.2 kDa class I heat shock protein
asmbl_158	scaffold227_size323936	164644	167019	fagus_sylvatica_MIRA_assembly_2_c17816	FSB012154001	VDE domain-containing protein {ECO:0000259|Pfam:PF07137}
asmbl_161	scaffold2303_size68350	26896	32900	fagus_sylvatica_MIRA_assembly_2_c6792	FSB012191301	50S ribosomal protein L1, chloroplastic
asmbl_162	scaffold2325_size67368	8609	12021	fagus_sylvatica_MIRA_assembly_2_rep_c15331	FSB012217101
asmbl_163	scaffold232_size320513	77526	88402	fagus_sylvatica_MIRA_assembly_2_c3408	FSB012221401	1,4-alpha-glucan-branching enzyme 1, chloroplastic/amyloplastic
asmbl_164	scaffold2331_size67137	8114	10041	fagus_sylvatica_MIRA_assembly_2_rep_c13427, fagus_sylvatica_MIRA_assembly_2_c7779	FSB012226301	Type III polyketide synthase A {ECO:0000303|PubMed:19043200}
asmbl_165	scaffold236_size318420	285890	289076	fagus_sylvatica_MIRA_assembly_2_c5666	FSB012271501	Tetraketide alpha-pyrone reductase 2
asmbl_166	scaffold2376_size65417	49870	51681	fagus_sylvatica_MIRA_assembly_2_rep_c13231	FSB012277501
asmbl_167	scaffold238_size316316	154406	161062	fagus_sylvatica_MIRA_assembly_2_c7406	FSB012294301	Transcription factor MYB35 {ECO:0000303|PubMed:9839469}
asmbl_168	scaffold238_size316316	216377	216724	fagus_sylvatica_MIRA_assembly_2_c10671		zf-RVT domain-containing protein {ECO:0000259|Pfam:PF13966}
asmbl_169	scaffold23_size654836	282600	283451	fagus_sylvatica_MIRA_assembly_2_rep_c13861	FSB012311001	Uncharacterized protein {ECO:0000313|EMBL:SPD18844.1}
asmbl_170	scaffold2404_size64606	47466	48870	fagus_sylvatica_MIRA_assembly_2_rep_c13418	FSB012317901	Xyloglucan endotransglucosylase/hydrolase protein 22
asmbl_171	scaffold240_size314075	256157	257425	fagus_sylvatica_MIRA_assembly_2_rep_c13848	FSB012324201	Uncharacterized protein {ECO:0000313|EMBL:SPC95361.1}
asmbl_172	scaffold2415_size64334	49176	50854	fagus_sylvatica_MIRA_assembly_2_c12932	FSB012329701	SWIB domain-containing protein {ECO:0000259|Pfam:PF02201}
asmbl_173	scaffold2425_size64026	61475	61730	fagus_sylvatica_MIRA_assembly_2_c19339		Linoleate 13S-lipoxygenase 2-1, chloroplastic
asmbl_174	scaffold2440_size63466	24370	26309	fagus_sylvatica_MIRA_assembly_2_c1258, fagus_sylvatica_MIRA_assembly_2_c10512, fagus_sylvatica_MIRA_assembly_2_rep_c13549	FSB012358001	NAC domain-containing protein JA2L {ECO:0000305}
asmbl_175	scaffold244_size312471	94734	98263	fagus_sylvatica_MIRA_assembly_2_c3424, fagus_sylvatica_MIRA_assembly_2_rep_c13954	FSB012364401	Aspartyl protease AED3 {ECO:0000303|PubMed:24755512}
asmbl_176	scaffold247_size311760	44475	49586	fagus_sylvatica_MIRA_assembly_2_c2039		Pectinesterase 3
asmbl_177	scaffold2520_size61371	7691	17929	fagus_sylvatica_MIRA_assembly_2_c19061	FSB012448401
asmbl_178	scaffold253_size308983	136564	137517	fagus_sylvatica_MIRA_assembly_2_c11607	FSB012466201	18.1 kDa class I heat shock protein
asmbl_179	scaffold253_size308983	188028	189096	fagus_sylvatica_MIRA_assembly_2_c9823	FSB012466901	Uncharacterized protein {ECO:0000313|EMBL:SPC96792.1}
asmbl_180	scaffold253_size308983	290989	293743	fagus_sylvatica_MIRA_assembly_2_c131		Probable protein phosphatase 2C 6 {ECO:0000305}
asmbl_181	scaffold256_size305834	69856	70951	fagus_sylvatica_MIRA_assembly_2_c4888	FSB012497501	Uncharacterized protein {ECO:0000313|EMBL:SPC97094.1}
asmbl_182	scaffold2570_size59879	6975	7266	fagus_sylvatica_MIRA_assembly_2_c23329
asmbl_183	scaffold25_size645655	69772	72381	fagus_sylvatica_MIRA_assembly_2_c17855	FSB012530101
asmbl_184	scaffold25_size645655	310656	310877	fagus_sylvatica_MIRA_assembly_2_c19096
asmbl_185	scaffold2674_size57336	31942	33777	fagus_sylvatica_MIRA_assembly_2_c892	FSB012611101	CBL-interacting serine/threonine-protein kinase 5
asmbl_186	scaffold268_size297813	143956	145487	fagus_sylvatica_MIRA_assembly_2_c23183	FSB012625601	PMR5N domain-containing protein {ECO:0000259|Pfam:PF14416}
asmbl_187	scaffold2703_size56538	53616	56263	fagus_sylvatica_MIRA_assembly_2_c6626	FSB012652401	Protein REVEILLE 6
asmbl_188	scaffold277_size293096	33616	34664	fagus_sylvatica_MIRA_assembly_2_rep_c13130	FSB012725101	NDR1/HIN1-like protein 10 {ECO:0000303|PubMed:14666423}
asmbl_189	scaffold280_size292567	135816	136979	fagus_sylvatica_MIRA_assembly_2_c9354	FSB012760801
asmbl_190	scaffold285_size289019	210038	212460	fagus_sylvatica_MIRA_assembly_2_c4885	FSB012806201	Protein STRICTOSIDINE SYNTHASE-LIKE 13 {ECO:0000303|PubMed:10777701}
asmbl_191	scaffold2863_size53311	15693	16339	fagus_sylvatica_MIRA_assembly_2_c13041		Uncharacterized protein At1g05835
asmbl_192	scaffold286_size288672	77591	80521	fagus_sylvatica_MIRA_assembly_2_c5257	FSB012812801	Zinc finger CCCH domain-containing protein 29
asmbl_193	scaffold2888_size52838	20122	20244	fagus_sylvatica_MIRA_assembly_2_c10977
asmbl_194	scaffold289_size287765	38471	38593	fagus_sylvatica_MIRA_assembly_2_c18213
asmbl_195	scaffold2934_size51905	24931	26051	fagus_sylvatica_MIRA_assembly_2_rep_c15863	FSB012880201	Probable carboxylesterase 6
asmbl_196	scaffold297_size285084	187455	189234	fagus_sylvatica_MIRA_assembly_2_rep_c13401		Major pollen allergen Ole e 1
asmbl_197	scaffold298_size284358	57408	62074	fagus_sylvatica_MIRA_assembly_2_c3972	FSB012928401	Aldehyde dehydrogenase family 2 member B7, mitochondrial
asmbl_198	scaffold29_size632187	284933	285096	fagus_sylvatica_MIRA_assembly_2_c8535
asmbl_199	scaffold2_size1111590	529100	530581	fagus_sylvatica_MIRA_assembly_2_c10723		18 kDa seed maturation protein
asmbl_200	scaffold2_size1111590	662121	662233	fagus_sylvatica_MIRA_assembly_2_c11068
asmbl_201	scaffold302_size282084	144496	146292	fagus_sylvatica_MIRA_assembly_2_rep_c15924	FSB012972601	Uncharacterized protein {ECO:0000313|EMBL:SPD01976.1}
asmbl_202	scaffold302_size282084	179398	184897	fagus_sylvatica_MIRA_assembly_2_c13013	FSB012973001	Heavy metal-associated isoprenylated plant protein 7 {ECO:0000303|PubMed:21072340, ECO:0000303|PubMed:23368984}
asmbl_203	scaffold303_size281761	126109	126271	fagus_sylvatica_MIRA_assembly_2_c11539
asmbl_204	scaffold304_size281671	175732	178131	fagus_sylvatica_MIRA_assembly_2_rep_c13356	FSB012992101	Ferritin-2, chloroplastic
asmbl_205	scaffold304_size281671	259206	263328	fagus_sylvatica_MIRA_assembly_2_c19862	FSB012993001
asmbl_206	scaffold309_size280032	101722	105497	fagus_sylvatica_MIRA_assembly_2_rep_c15913, fagus_sylvatica_MIRA_assembly_2_rep_c17017	FSB013034301	Low-temperature-induced 65 kDa protein
asmbl_208	scaffold30_size718762	236018	237533	fagus_sylvatica_MIRA_assembly_2_rep_c13086	FSB013039301	Dehydrin COR47
asmbl_209	scaffold313_size278662	228564	232650	fagus_sylvatica_MIRA_assembly_2_c18943, fagus_sylvatica_MIRA_assembly_2_c6216	FSB013081201	F-box domain-containing protein {ECO:0000259|Pfam:PF00646}
asmbl_210	scaffold3235_size45749	42799	45641	fagus_sylvatica_MIRA_assembly_2_c12457	FSB013171101	PPM-type phosphatase domain-containing protein {ECO:0000259|PROSITE:PS51746}
asmbl_211	scaffold3236_size45738	41166	41409	fagus_sylvatica_MIRA_assembly_2_c17801		F-box domain-containing protein {ECO:0000259|Pfam:PF12937}
asmbl_212	scaffold3259_size45336	1816	15220	fagus_sylvatica_MIRA_assembly_2_c6551	FSB013189901	Lupeol synthase
asmbl_213	scaffold3278_size45125	26216	26913	fagus_sylvatica_MIRA_assembly_2_rep_c13936	FSB013206501	Histone H3.2
asmbl_214	scaffold327_size272326	5416	6536	fagus_sylvatica_MIRA_assembly_2_rep_c16460	FSB013207601	Osmotin-like protein
asmbl_215	scaffold327_size272326	61466	63761	fagus_sylvatica_MIRA_assembly_2_c17482	FSB013208401	ATP synthase 6 kDa subunit, mitochondrial
asmbl_216	scaffold327_size272326	134304	135462	fagus_sylvatica_MIRA_assembly_2_c10969	FSB013209101
asmbl_217	scaffold32_size615158	374864	375615	fagus_sylvatica_MIRA_assembly_2_rep_c16829, fagus_sylvatica_MIRA_assembly_2_c8084		Uncharacterized protein {ECO:0000313|EMBL:SPD03728.1}
asmbl_219	scaffold3325_size44337	29576	32495	fagus_sylvatica_MIRA_assembly_2_rep_c15578	FSB013255601	Heat shock cognate 70 kDa protein 2
asmbl_222	scaffold336_size381009	222594	223429	fagus_sylvatica_MIRA_assembly_2_rep_c14354, fagus_sylvatica_MIRA_assembly_2_c8552	FSB013291601	Uncharacterized protein {ECO:0000313|EMBL:SPD05161.1}
asmbl_223	scaffold337_size268340	185861	186042	fagus_sylvatica_MIRA_assembly_2_c10502
asmbl_224	scaffold3394_size43207	12706	14138	fagus_sylvatica_MIRA_assembly_2_rep_c23321	FSB013311501	F-box domain-containing protein {ECO:0000259|SMART:SM00256}
asmbl_225	scaffold339_size267961	38861	41411	fagus_sylvatica_MIRA_assembly_2_c22813	FSB013314201
asmbl_228	scaffold340_size267723	85798	85908	fagus_sylvatica_MIRA_assembly_2_c11104
asmbl_229	scaffold342_size418797	165486	168459	fagus_sylvatica_MIRA_assembly_2_c4259, fagus_sylvatica_MIRA_assembly_2_c3012	FSB013345801	Polygalacturonase QRT3
asmbl_230	scaffold346_size264905	70752	73191	fagus_sylvatica_MIRA_assembly_2_rep_c13241	FSB013379601	Short-chain dehydrogenase reductase ATA1 {ECO:0000305}
asmbl_231	scaffold347_size264857	252148	253564	fagus_sylvatica_MIRA_assembly_2_c9419	FSB013388301	Probable aspartic protease At2g35615
asmbl_232	scaffold3487_size41761	21410	24231	fagus_sylvatica_MIRA_assembly_2_rep_c13439	FSB013392301	Acid phosphatase 1
asmbl_233	scaffold355_size260680	66386	67482	fagus_sylvatica_MIRA_assembly_2_rep_c13730	FSB013455801	Pathogenesis-related protein 5
asmbl_234	scaffold358_size260456	209074	209218	fagus_sylvatica_MIRA_assembly_2_c10757
asmbl_235	scaffold358_size260456	209288	209434	fagus_sylvatica_MIRA_assembly_2_rep_c14841
asmbl_236	scaffold35_size601175	83786	87681	fagus_sylvatica_MIRA_assembly_2_c22877	FSB013490601	DnaJ homolog subfamily B member 13
asmbl_237	scaffold361_size259159	226773	226934	fagus_sylvatica_MIRA_assembly_2_c20292
asmbl_238	scaffold36_size598352	190018	191827	fagus_sylvatica_MIRA_assembly_2_c17713	FSB013577701	Cyclin-D3-2
asmbl_239	scaffold36_size598352	311172	312982	fagus_sylvatica_MIRA_assembly_2_c7640	FSB013579101	Uncharacterized protein At4g06744
asmbl_240	scaffold36_size598352	326332	330558	fagus_sylvatica_MIRA_assembly_2_c10731	FSB013579301	Protein kinase domain-containing protein {ECO:0000259|PROSITE:PS50011}
asmbl_241	scaffold3715_size38273	24960	26639	fagus_sylvatica_MIRA_assembly_2_c4206		Oxalate--CoA ligase {ECO:0000305}
asmbl_242	scaffold371_size255395	151780	152085	fagus_sylvatica_MIRA_assembly_2_c7590		Uncharacterized protein {ECO:0000313|EMBL:SPC96772.1}
asmbl_243	scaffold372_size254975	80946	89344	fagus_sylvatica_MIRA_assembly_2_c182	FSB013602401	Calcium permeable stress-gated cation channel 1 {ECO:0000303|PubMed:24503647}
asmbl_244	scaffold37_size581387	279290	279519	fagus_sylvatica_MIRA_assembly_2_rep_c22611
asmbl_245	scaffold380_size252881	86912	87831	fagus_sylvatica_MIRA_assembly_2_c11572	FSB013667601
asmbl_247	scaffold3826_size36819	23295	23435	fagus_sylvatica_MIRA_assembly_2_c20433
asmbl_248	scaffold384_size251578	102636	105475	fagus_sylvatica_MIRA_assembly_2_c17419	FSB013695201	Protein STRICTOSIDINE SYNTHASE-LIKE 10 {ECO:0000303|PubMed:10777701}
asmbl_249	scaffold3866_size36150	15862	19359	fagus_sylvatica_MIRA_assembly_2_c6451		Mitochondrial import inner membrane translocase subunit Tim9
asmbl_250	scaffold392_size249393	37261	42958	fagus_sylvatica_MIRA_assembly_2_c14	FSB013754701	Aldehyde dehydrogenase family 7 member A1
asmbl_251	scaffold392_size249393	63483	66431	fagus_sylvatica_MIRA_assembly_2_c1584	FSB013755201	Subtilisin-like protease SBT1.8 {ECO:0000303|PubMed:16193095}
asmbl_252	scaffold3940_size35317	1	1694	fagus_sylvatica_MIRA_assembly_2_rep_c16832	FSB013764401	Short-chain dehydrogenase reductase ATA1 {ECO:0000305}
asmbl_253	scaffold399_size246872	70221	79517	fagus_sylvatica_MIRA_assembly_2_c20637	FSB013807001
asmbl_254	scaffold39_size576995	315979	322716	fagus_sylvatica_MIRA_assembly_2_c6639	FSB013812101	Protein STRICTOSIDINE SYNTHASE-LIKE 3 {ECO:0000303|PubMed:10777701}
asmbl_255	scaffold400_size246508	227585	231523	fagus_sylvatica_MIRA_assembly_2_c19147	FSB013832501	Lycopene epsilon cyclase, chloroplastic {ECO:0000303|PubMed:8837512}
asmbl_256	scaffold4028_size34246	17044	17176	fagus_sylvatica_MIRA_assembly_2_rep_c15940
asmbl_257	scaffold4028_size34246	20909	21119	fagus_sylvatica_MIRA_assembly_2_rep_c16574
asmbl_258	scaffold402_size246469	61436	69414	fagus_sylvatica_MIRA_assembly_2_c7466	FSB013845601	Exopolygalacturonase
asmbl_260	scaffold40_size571714	249664	254511	fagus_sylvatica_MIRA_assembly_2_c10833	FSB013898101	Uncharacterized protein {ECO:0000313|EMBL:SPD10494.1}
asmbl_261	scaffold40_size571714	386283	386537	fagus_sylvatica_MIRA_assembly_2_c6962		X8 domain-containing protein {ECO:0000259|SMART:SM00768}
asmbl_262	scaffold40_size571714	507350	509811	fagus_sylvatica_MIRA_assembly_2_c11071	FSB013900701	UDP-glycosyltransferase 83A1
asmbl_265	scaffold414_size243372	178559	179388	fagus_sylvatica_MIRA_assembly_2_c10460		Nudix hydrolase domain-containing protein {ECO:0000259|PROSITE:PS51462}
asmbl_266	scaffold414_size243372	203163	204313	fagus_sylvatica_MIRA_assembly_2_c7463	FSB013939401	Uncharacterized protein {ECO:0000313|EMBL:KAE8125382.1}
asmbl_267	scaffold417_size242221	48649	50741	fagus_sylvatica_MIRA_assembly_2_rep_c17359	FSB013958601
asmbl_268	scaffold4198_size32282	8916	16283	fagus_sylvatica_MIRA_assembly_2_rep_c16031	FSB013972401	Reverse transcriptase domain-containing protein {ECO:0000259|PROSITE:PS50878}
asmbl_269	scaffold41_size571506	10636	11911	fagus_sylvatica_MIRA_assembly_2_c11564	FSB013976001
asmbl_270	scaffold41_size571506	258296	261113	fagus_sylvatica_MIRA_assembly_2_c2330	FSB013978801	Heat shock factor protein HSF30
asmbl_271	scaffold41_size571506	341803	342633	fagus_sylvatica_MIRA_assembly_2_c19964	FSB013979701
asmbl_272	scaffold41_size571506	390227	391149	fagus_sylvatica_MIRA_assembly_2_c2886	FSB013980101	Uncharacterized protein {ECO:0000313|EMBL:SPD11276.1}
asmbl_273	scaffold41_size571506	424020	425475	fagus_sylvatica_MIRA_assembly_2_c12325	FSB013980601
asmbl_274	scaffold424_size353680	44713	50591	fagus_sylvatica_MIRA_assembly_2_c3752	FSB014012301	Alanine--glyoxylate aminotransferase 2 homolog 3, mitochondrial
asmbl_276	scaffold427_size239053	156314	159671	fagus_sylvatica_MIRA_assembly_2_c9218	FSB014033801	Inositol-3-phosphate synthase
asmbl_277	scaffold436_size235613	63713	63890	fagus_sylvatica_MIRA_assembly_2_rep_c16634		CLIP-associated protein
asmbl_278	scaffold438_size272132	60250	62079	fagus_sylvatica_MIRA_assembly_2_c9950	FSB014111601	Probable aquaporin NIP7-1
asmbl_279	scaffold43_size552036	122234	124409	fagus_sylvatica_MIRA_assembly_2_c11040	FSB014121701
asmbl_280	scaffold4412_size29849	299	3610	fagus_sylvatica_MIRA_assembly_2_c4275	FSB014132601	Auxin transporter-like protein 5
asmbl_281	scaffold4488_size29027	9926	11923	fagus_sylvatica_MIRA_assembly_2_c1115	FSB014178401	Transcription factor TCP3
asmbl_282	scaffold448_size233365	163497	164107	fagus_sylvatica_MIRA_assembly_2_rep_c15675		Glycine-rich RNA-binding protein GRP1A
asmbl_283	scaffold451_size256998	123532	123826	fagus_sylvatica_MIRA_assembly_2_c10682
asmbl_284	scaffold455_size231054	172331	172941	fagus_sylvatica_MIRA_assembly_2_c4333	FSB014227101	Protein RESPONSE TO LOW SULFUR 3 {ECO:0000303|PubMed:25628631}
asmbl_285	scaffold459_size230458	149808	151101	fagus_sylvatica_MIRA_assembly_2_c2877	FSB014252901	Protein EXORDIUM-like 3
asmbl_286	scaffold45_size543138	444057	450107	fagus_sylvatica_MIRA_assembly_2_rep_c16393	FSB014259701	Proline-rich receptor-like protein kinase PERK15
asmbl_287	scaffold463_size229539	108499	108629	fagus_sylvatica_MIRA_assembly_2_c22804
asmbl_288	scaffold4641_size27645	1222	2012	fagus_sylvatica_MIRA_assembly_2_rep_c15942	FSB014285901
asmbl_290	scaffold467_size229133	77636	77763	fagus_sylvatica_MIRA_assembly_2_c19913		Dynamin-related protein 1E
asmbl_291	scaffold467_size229133	212365	212822	fagus_sylvatica_MIRA_assembly_2_rep_c14805		40S ribosomal protein S11
asmbl_292	scaffold46_size543014	171987	172521	fagus_sylvatica_MIRA_assembly_2_rep_c14329	FSB014321401	Uncharacterized protein {ECO:0000313|EMBL:SPD14839.1}
asmbl_293	scaffold479_size226120	101725	102637	fagus_sylvatica_MIRA_assembly_2_c5142	FSB014380901	Protein MEN-8
asmbl_294	scaffold479_size226120	120933	122186	fagus_sylvatica_MIRA_assembly_2_c7420		Putative non-specific lipid-transfer protein 14
asmbl_295	scaffold47_size542568	299318	301511	fagus_sylvatica_MIRA_assembly_2_c12073	FSB014385001	Uncharacterized protein {ECO:0000313|EMBL:SPD15505.1}
asmbl_296	scaffold47_size542568	491346	492938	fagus_sylvatica_MIRA_assembly_2_c8168	FSB014387201	Uncharacterized protein {ECO:0000313|EMBL:SPD15527.1}
asmbl_298	scaffold482_size225736	156714	159802	fagus_sylvatica_MIRA_assembly_2_c3590		Uncharacterized protein {ECO:0000313|EMBL:SPD16281.1}
asmbl_301	scaffold487_size224527	184089	186334	fagus_sylvatica_MIRA_assembly_2_c20488	FSB014432001	Uncharacterized protein {ECO:0000313|EMBL:THF97508.1}
asmbl_302	scaffold48_size542184	436009	437241	fagus_sylvatica_MIRA_assembly_2_c7594	FSB014446801	Cytosolic sulfotransferase 12
asmbl_303	scaffold490_size224137	58397	61871	fagus_sylvatica_MIRA_assembly_2_c1865	FSB014452301	ABC transporter G family member 26 {ECO:0000303|PubMed:18299247}
asmbl_304	scaffold497_size221571	161107	162087	fagus_sylvatica_MIRA_assembly_2_c4765	FSB014494501	Uncharacterized protein {ECO:0000313|EMBL:MPA72491.1}
asmbl_305	scaffold4_size888111	519458	522882	fagus_sylvatica_MIRA_assembly_2_c11254, fagus_sylvatica_MIRA_assembly_2_rep_c13656	FSB014518501	4-coumarate--CoA ligase-like 1
asmbl_306	scaffold50_size537710	460387	463971	fagus_sylvatica_MIRA_assembly_2_c17534	FSB014579901
asmbl_307	scaffold510_size217809	138724	139837	fagus_sylvatica_MIRA_assembly_2_rep_c15606	FSB014585401	Em-like protein GEA1
asmbl_308	scaffold511_size217605	142658	144104	fagus_sylvatica_MIRA_assembly_2_rep_c13725	FSB014591801	Non-specific lipid-transfer protein 3
asmbl_309	scaffold512_size216904	47727	53724	fagus_sylvatica_MIRA_assembly_2_c195	FSB014596001	Adagio protein 1
asmbl_311	scaffold517_size215830	105877	106099	fagus_sylvatica_MIRA_assembly_2_c12287		trihelix transcription factor ASIL2-like {ECO:0000313|RefSeq:XP_018840819.1}
asmbl_313	scaffold520_size215228	111321	113651	fagus_sylvatica_MIRA_assembly_2_c6272	FSB014645401
asmbl_314	scaffold529_size214187	47656	49719	fagus_sylvatica_MIRA_assembly_2_c7616	FSB014689601	UDP-glycosyltransferase 73C3
asmbl_315	scaffold52_size527954	246787	250696	fagus_sylvatica_MIRA_assembly_2_c10478	FSB014694201
asmbl_316	scaffold530_size213970	9664	16061	fagus_sylvatica_MIRA_assembly_2_c19881	FSB014700801	PBPe domain-containing protein {ECO:0000259|SMART:SM00079}
asmbl_318	scaffold534_size213290	36326	37069	fagus_sylvatica_MIRA_assembly_2_rep_c14041	FSB014721201	Uncharacterized protein {ECO:0000313|EMBL:SPD19441.1}
asmbl_319	scaffold534_size213290	146887	149091	fagus_sylvatica_MIRA_assembly_2_c10581	FSB014722301	Transcription initiation factor TFIID subunit 8 {ECO:0000256|ARBA:ARBA00017307}
asmbl_320	scaffold5374_size21656	7630	9267	fagus_sylvatica_MIRA_assembly_2_c12902
asmbl_322	scaffold53_size527716	244481	247328	fagus_sylvatica_MIRA_assembly_2_c10551, fagus_sylvatica_MIRA_assembly_2_rep_c14232	FSB014752901	Protein TIFY 9
asmbl_323	scaffold547_size209334	31463	34157	fagus_sylvatica_MIRA_assembly_2_c8934	FSB014793901	Protein SENSITIVE TO PROTON RHIZOTOXICITY 1 {ECO:0000303|PubMed:17535918}
asmbl_324	scaffold548_size209263	121236	123637	fagus_sylvatica_MIRA_assembly_2_rep_c13773	FSB014800201	9-cis-epoxycarotenoid dioxygenase NCED1, chloroplastic {ECO:0000303|Ref.2}
asmbl_325	scaffold549_size209093	92021	96611	fagus_sylvatica_MIRA_assembly_2_c9796	FSB014804801
asmbl_326	scaffold54_size525335	345388	345591	fagus_sylvatica_MIRA_assembly_2_rep_c15356		Probable beta-1,3-galactosyltransferase 2
asmbl_328	scaffold553_size208154	27696	28456	fagus_sylvatica_MIRA_assembly_2_rep_c15333	FSB014831101	Uncharacterized protein {ECO:0000313|EMBL:SPD20556.1}
asmbl_329	scaffold554_size207995	64904	67020	fagus_sylvatica_MIRA_assembly_2_c968	FSB014836101	Protein NUCLEAR FUSION DEFECTIVE 4 {ECO:0000303|PubMed:16698901}
asmbl_330	scaffold555_size207924	46827	47194	fagus_sylvatica_MIRA_assembly_2_c12675		Ribosomal RNA-processing protein 8
asmbl_331	scaffold5565_size20094	9213	9871	fagus_sylvatica_MIRA_assembly_2_rep_c15583	FSB014843901
asmbl_332	scaffold564_size204966	126196	131096	fagus_sylvatica_MIRA_assembly_2_c19749	FSB014889401	Fructose-1,6-bisphosphatase, chloroplastic
asmbl_333	scaffold56_size655852	74286	74612	fagus_sylvatica_MIRA_assembly_2_c6498		Prolamin_like domain-containing protein {ECO:0000259|Pfam:PF05617}
asmbl_334	scaffold56_size655852	386262	387709	fagus_sylvatica_MIRA_assembly_2_c20198	FSB014918101
asmbl_335	scaffold577_size201880	144059	144812	fagus_sylvatica_MIRA_assembly_2_c5686	FSB014957201	Uncharacterized protein {ECO:0000313|EMBL:SPD21830.1}
asmbl_336	scaffold578_size201851	149329	150571	fagus_sylvatica_MIRA_assembly_2_c1647	FSB014962401	Dehydration-responsive element-binding protein 3
asmbl_339	scaffold605_size197168	14320	16635	fagus_sylvatica_MIRA_assembly_2_c10360	FSB015104601	Endo-1,3(4)-beta-glucanase {ECO:0000256|ARBA:ARBA00012599}
asmbl_341	scaffold606_size197052	15759	18491	fagus_sylvatica_MIRA_assembly_2_c12076	FSB015109101	Chaperone protein DnaJ {ECO:0000255|HAMAP-Rule:MF_01152}
asmbl_342	scaffold607_size196792	43580	54501	fagus_sylvatica_MIRA_assembly_2_c6957	FSB015112701	Uncharacterized protein {ECO:0000313|EMBL:SPD23385.1}
asmbl_343	scaffold607_size196792	97216	102534	fagus_sylvatica_MIRA_assembly_2_c21021	FSB015113001	Uncharacterized protein {ECO:0000313|EMBL:SPD23388.1}
asmbl_344	scaffold60_size512473	54198	55525	fagus_sylvatica_MIRA_assembly_2_c17519
asmbl_345	scaffold60_size512473	457806	464700	fagus_sylvatica_MIRA_assembly_2_rep_c14507	FSB015127901
asmbl_346	scaffold60_size512473	485095	487770	fagus_sylvatica_MIRA_assembly_2_rep_c13625	FSB015128201	Cytochrome P450 703A2 {ECO:0000303|PubMed:17496121}
asmbl_349	scaffold619_size195252	45620	48161	fagus_sylvatica_MIRA_assembly_2_rep_c16464	FSB015165401	Beta-amylase 1, chloroplastic
asmbl_350	scaffold61_size511329	117830	120075	fagus_sylvatica_MIRA_assembly_2_c12508	FSB015168201	TP_methylase domain-containing protein {ECO:0000259|Pfam:PF00590}
asmbl_351	scaffold61_size511329	422285	422480	fagus_sylvatica_MIRA_assembly_2_rep_c15354
asmbl_352	scaffold624_size194455	115833	118193	fagus_sylvatica_MIRA_assembly_2_c265		Protochlorophyllide reductase, chloroplastic
asmbl_353	scaffold626_size194266	66072	70776	fagus_sylvatica_MIRA_assembly_2_c12905	FSB015196601
asmbl_354	scaffold628_size194028	167023	167173	fagus_sylvatica_MIRA_assembly_2_c19762
asmbl_355	scaffold630_size193647	896	8274	fagus_sylvatica_MIRA_assembly_2_rep_c21777	FSB015217601
asmbl_356	scaffold633_size193087	90396	95525	fagus_sylvatica_MIRA_assembly_2_rep_c14405	FSB015228201
asmbl_357	scaffold636_size192363	30855	33834	fagus_sylvatica_MIRA_assembly_2_c18093	FSB015237201
asmbl_358	scaffold639_size192235	171997	172242	fagus_sylvatica_MIRA_assembly_2_c9888
asmbl_359	scaffold641_size192057	96016	103940	fagus_sylvatica_MIRA_assembly_2_c485	FSB015258901	T-complex protein 1 subunit gamma {ECO:0000303|PubMed:11599560}
asmbl_360	scaffold646_size233706	61337	62051	fagus_sylvatica_MIRA_assembly_2_rep_c14260
asmbl_361	scaffold660_size187420	54564	58441	fagus_sylvatica_MIRA_assembly_2_rep_c16435	FSB015317101	60S ribosomal protein L3
asmbl_362	scaffold663_size186824	108343	110000	fagus_sylvatica_MIRA_assembly_2_c6167, fagus_sylvatica_MIRA_assembly_2_c8462		LRR receptor-like serine/threonine-protein kinase GSO2 {ECO:0000303|PubMed:18088309}
asmbl_363	scaffold664_size186689	96406	97951	fagus_sylvatica_MIRA_assembly_2_rep_c15565		MDIS1-interacting receptor like kinase 2 {ECO:0000303|PubMed:26863186}
asmbl_364	scaffold66_size502167	55876	61365	fagus_sylvatica_MIRA_assembly_2_c12974	FSB015337801	Polyadenylate-binding protein {ECO:0000256|RuleBase:RU362004}
asmbl_365	scaffold66_size502167	116362	117021	fagus_sylvatica_MIRA_assembly_2_c17570	FSB015338701	Uncharacterized protein {ECO:0000313|EMBL:SPD25389.1}
asmbl_366	scaffold672_size184971	56802	59637	fagus_sylvatica_MIRA_assembly_2_rep_c13103		S-adenosylmethionine decarboxylase proenzyme
asmbl_368	scaffold672_size184971	95833	96528	fagus_sylvatica_MIRA_assembly_2_rep_c16438		ABA-inducible protein {ECO:0000313|EMBL:CAA10234.1}
asmbl_369	scaffold672_size184971	112137	112248	fagus_sylvatica_MIRA_assembly_2_c17774
asmbl_370	scaffold674_size184169	51609	51892	fagus_sylvatica_MIRA_assembly_2_c8436
asmbl_371	scaffold688_size181686	146266	146627	fagus_sylvatica_MIRA_assembly_2_c23110		Reverse transcriptase domain-containing protein {ECO:0000259|Pfam:PF00078}
asmbl_372	scaffold690_size343621	40431	41315	fagus_sylvatica_MIRA_assembly_2_rep_c13102		Uncharacterized protein {ECO:0000313|EMBL:SPD26242.1}
asmbl_373	scaffold691_size180555	115230	116481	fagus_sylvatica_MIRA_assembly_2_c7832	FSB015402001	RING-type domain-containing protein {ECO:0000259|PROSITE:PS50089}
asmbl_374	scaffold700_size179427	68756	69350	fagus_sylvatica_MIRA_assembly_2_rep_c17320	FSB015437101	Uncharacterized protein {ECO:0000313|EMBL:SPD26673.1}
asmbl_376	scaffold727_size175330	116704	116886	fagus_sylvatica_MIRA_assembly_2_c19044
asmbl_377	scaffold72_size488866	156256	158994	fagus_sylvatica_MIRA_assembly_2_c12347	FSB015514601	CBFD_NFYB_HMF domain-containing protein {ECO:0000259|Pfam:PF00808}
asmbl_378	scaffold72_size488866	268752	269948	fagus_sylvatica_MIRA_assembly_2_c8013		Uncharacterized protein {ECO:0000313|EMBL:SPD27178.1}
asmbl_379	scaffold734_size174833	139901	140053	fagus_sylvatica_MIRA_assembly_2_c12721
asmbl_380	scaffold736_size174727	138478	146221	fagus_sylvatica_MIRA_assembly_2_c5925	FSB015533901	Ribulose bisphosphate carboxylase/oxygenase activase, chloroplastic
asmbl_381	scaffold742_size172886	14902	15098	fagus_sylvatica_MIRA_assembly_2_c19719
asmbl_383	scaffold754_size170797	33760	40420	fagus_sylvatica_MIRA_assembly_2_c1668	FSB015581301	probable pectate lyase 13 {ECO:0000313|RefSeq:XP_018854872.1}
asmbl_384	scaffold764_size169776	98116	99751	fagus_sylvatica_MIRA_assembly_2_c18363	FSB015606501
asmbl_385	scaffold765_size169719	34502	37671	fagus_sylvatica_MIRA_assembly_2_rep_c13260	FSB015607901	Calreticulin
asmbl_386	scaffold765_size169719	59608	59759	fagus_sylvatica_MIRA_assembly_2_c19993
asmbl_387	scaffold76_size1106639	246855	247041	fagus_sylvatica_MIRA_assembly_2_c10395
asmbl_388	scaffold76_size1106639	446150	446312	fagus_sylvatica_MIRA_assembly_2_c17546
asmbl_389	scaffold770_size169237	113435	113627	fagus_sylvatica_MIRA_assembly_2_rep_c14198		Uncharacterized protein {ECO:0000313|EMBL:SPC96505.1}
asmbl_390	scaffold771_size169146	126853	133211	fagus_sylvatica_MIRA_assembly_2_c20270	FSB015636001	zf-RVT domain-containing protein {ECO:0000259|Pfam:PF13966}
asmbl_391	scaffold773_size258606	112564	113841	fagus_sylvatica_MIRA_assembly_2_c22839	FSB015640501	Pentatricopeptide repeat-containing protein At2g40240, mitochondrial
asmbl_392	scaffold774_size168763	38485	39552	fagus_sylvatica_MIRA_assembly_2_rep_c13705	FSB015642801	Cucumber peeling cupredoxin
asmbl_393	scaffold776_size168266	40686	43407	fagus_sylvatica_MIRA_assembly_2_rep_c16439	FSB015645701	Adenosylhomocysteinase
asmbl_395	scaffold780_size167734	53276	55375	fagus_sylvatica_MIRA_assembly_2_c7669	FSB015660701
asmbl_396	scaffold781_size167667	134366	147087	fagus_sylvatica_MIRA_assembly_2_c20318	FSB015663901	Uncharacterized protein {ECO:0000313|EMBL:SPD28920.1}
asmbl_397	scaffold78_size479138	398094	409374	fagus_sylvatica_MIRA_assembly_2_c22822	FSB015683801	Topless-related protein 3
asmbl_398	scaffold798_size166249	76896	80760	fagus_sylvatica_MIRA_assembly_2_rep_c13495	FSB015702101	Uncharacterized protein {ECO:0000313|EMBL:SPD29302.1}
asmbl_399	scaffold79_size476467	105496	110828	fagus_sylvatica_MIRA_assembly_2_c432	FSB015706601	Beta-amylase
asmbl_400	scaffold79_size476467	324733	326913	fagus_sylvatica_MIRA_assembly_2_rep_c14042		Geranylgeranyl transferase type-2 subunit beta 1 {ECO:0000305}
asmbl_401	scaffold79_size476467	351264	354029	fagus_sylvatica_MIRA_assembly_2_rep_c13581	FSB015709001	Xyloglucan endotransglucosylase/hydrolase protein 9
asmbl_403	scaffold804_size165330	137596	142805	fagus_sylvatica_MIRA_assembly_2_c9063	FSB015730701	J domain-containing protein {ECO:0000259|PROSITE:PS50076}
asmbl_404	scaffold822_size162928	140150	140753	fagus_sylvatica_MIRA_assembly_2_rep_c17086		Ribosome-inactivating protein 9
asmbl_405	scaffold822_size162928	145627	146731	fagus_sylvatica_MIRA_assembly_2_rep_c13334		Protein synthesis inhibitor II
asmbl_406	scaffold838_size160980	127295	128930	fagus_sylvatica_MIRA_assembly_2_rep_c14273	FSB015808901
asmbl_407	scaffold83_size472951	24192	24631	fagus_sylvatica_MIRA_assembly_2_c10631	FSB015811501
asmbl_409	scaffold846_size159696	91787	92913	fagus_sylvatica_MIRA_assembly_2_rep_c16823	FSB015828101	Hydrophobic protein RCI2B
asmbl_411	scaffold863_size157279	83974	84981	fagus_sylvatica_MIRA_assembly_2_rep_c16052	FSB015871301	Chlorophyll a-b binding protein 3, chloroplastic
asmbl_412	scaffold863_size157279	86966	87931	fagus_sylvatica_MIRA_assembly_2_rep_c19139	FSB015871401	Chlorophyll a-b binding protein 40, chloroplastic
asmbl_413	scaffold879_size155904	34814	38331	fagus_sylvatica_MIRA_assembly_2_c20995	FSB015909001	Malate dehydrogenase, glyoxysomal
asmbl_414	scaffold882_size155076	35226	40252	fagus_sylvatica_MIRA_assembly_2_c17304	FSB015920501	NAB domain-containing protein {ECO:0000259|PROSITE:PS51774}
asmbl_415	scaffold887_size154584	95103	99221	fagus_sylvatica_MIRA_assembly_2_c21462	FSB015929201	Uncharacterized protein {ECO:0000313|EMBL:KAB2014027.1}
asmbl_416	scaffold88_size466502	42370	46651	fagus_sylvatica_MIRA_assembly_2_c7449	FSB015933601	Bark storage protein A
asmbl_417	scaffold88_size466502	275491	280917	fagus_sylvatica_MIRA_assembly_2_c5403	FSB015936001	Aspartate aminotransferase 3, chloroplastic
asmbl_418	scaffold8_size858450	636368	645132	fagus_sylvatica_MIRA_assembly_2_c1321	FSB015966801	Nuclear transcription factor Y subunit A-9
asmbl_419	scaffold914_size151012	30851	33728	fagus_sylvatica_MIRA_assembly_2_rep_c13684	FSB016002301	Tetraketide alpha-pyrone reductase 1
asmbl_420	scaffold916_size150915	133880	136091	fagus_sylvatica_MIRA_assembly_2_c11105	FSB016006901	Chalcone synthase
asmbl_421	scaffold917_size150902	105687	110586	fagus_sylvatica_MIRA_assembly_2_c20595	FSB016008101
asmbl_422	scaffold920_size150411	90326	95013	fagus_sylvatica_MIRA_assembly_2_c20636	FSB016018701	Uncharacterized protein {ECO:0000313|EMBL:SPD32483.1}
asmbl_423	scaffold931_size149231	102876	107307	fagus_sylvatica_MIRA_assembly_2_c1103	FSB016043501	DnaJ protein ERDJ3B
asmbl_424	scaffold935_size148853	26476	28472	fagus_sylvatica_MIRA_assembly_2_c12757	FSB016049301	Uncharacterized protein {ECO:0000313|EMBL:SPD32774.1}
asmbl_425	scaffold93_size462039	228942	229694	fagus_sylvatica_MIRA_assembly_2_c4230	FSB016060501	Uncharacterized protein {ECO:0000313|EMBL:SPD32656.1}
asmbl_426	scaffold940_size148233	109605	111021	fagus_sylvatica_MIRA_assembly_2_c19962	FSB016064801	Uncharacterized protein {ECO:0000313|EMBL:SPD30450.1}
asmbl_427	scaffold947_size147310	33626	44623	fagus_sylvatica_MIRA_assembly_2_c17580	FSB016075801	Putative disease resistance protein At1g50180
asmbl_430	scaffold965_size145213	68156	69921	fagus_sylvatica_MIRA_assembly_2_c19842	FSB016114601
asmbl_431	scaffold965_size145213	94898	95811	fagus_sylvatica_MIRA_assembly_2_c6315	FSB016114901	22.0 kDa heat shock protein
asmbl_432	scaffold965_size145213	110570	111501	fagus_sylvatica_MIRA_assembly_2_c3091	FSB016115201	22.7 kDa class IV heat shock protein
asmbl_433	scaffold967_size145060	107020	107777	fagus_sylvatica_MIRA_assembly_2_c4168		Glutamine--fructose-6-phosphate aminotransferase {ECO:0000313|EMBL:PSS18163.1}
asmbl_434	scaffold97_size451084	450779	450919	fagus_sylvatica_MIRA_assembly_2_c19814
asmbl_435	scaffold998_size180183	145078	146047	fagus_sylvatica_MIRA_assembly_2_c10172	FSB016183701	Dof zinc finger protein DOF5.8
asmbl_436	scaffold99_size448735	60676	67570	fagus_sylvatica_MIRA_assembly_2_c10866	FSB016186001	Uncharacterized protein {ECO:0000313|EMBL:SPD33933.1}
asmbl_437	scaffold9_size857072	67996	70460	fagus_sylvatica_MIRA_assembly_2_c7468	FSB016190701	UDP-glucose 6-dehydrogenase 4
asmbl_438	scaffold9_size857072	219465	220011	fagus_sylvatica_MIRA_assembly_2_c21124	FSB016192901
asmbl_439	scaffold9_size857072	648041	650402	fagus_sylvatica_MIRA_assembly_2_c153	FSB016198301	Cytochrome P450 704B1

## Sheet: Tabele S6
Table S6. List of outlier loci and their functional annotation across the entire sampled geographic area and within regional groups.
SNP	Method	Predictors	Region within genome	Distance to nearest gene	Region within the gene	Gene	ContigName	Description
SCAFFOLD1.SIZE1085157_442566	RDA	Height	Exonic		intron	FSB011775901	fagus_sylvatica_MIRA_assembly_2_rep_c14492	Thioredoxin domain-containing protein {ECO:0000259|PROSITE:PS51352}
SCAFFOLD100.SIZE484593_275084	RDA	PC1	Intergenic	326	CDS	asmbl_5	fagus_sylvatica_MIRA_assembly_2_c20428
SCAFFOLD1006.SIZE140910_27606	LFMM	Survival	Exonic		CDS	FSB010010501	fagus_sylvatica_MIRA_assembly_2_rep_c13337	18.1 kDa class I heat shock protein
SCAFFOLD102.SIZE441476_46216	RDA	PC3	Intergenic	233	3'UTR	FSB010059701	fagus_sylvatica_MIRA_assembly_2_rep_c13632	Snakin-2
SCAFFOLD1038.SIZE137778_28943	LFMM	Spring phenology	Exonic		5'UTR	FSB010078201	fagus_sylvatica_MIRA_assembly_2_rep_c13194	Uncharacterized protein {ECO:0000313|EMBL:SPC73181.1}
SCAFFOLD1040.SIZE137722_115149	LFMM, RDA	Spring phenology (RDA), Survival (LFMM)	Exonic		CDS	FSB010087801	fagus_sylvatica_MIRA_assembly_2_c8448	Protein YLS3
SCAFFOLD1046.SIZE137426_57158	LFMM	Survival	Exonic		intron	FSB010095901	fagus_sylvatica_MIRA_assembly_2_c23068	Casein kinase 1-like protein HD16 {ECO:0000305}
SCAFFOLD105.SIZE433597_79938	RDA	PC3	Exonic		CDS	FSB010124901	fagus_sylvatica_MIRA_assembly_2_c19959	Scarecrow-like protein 15
SCAFFOLD105.SIZE433597_79972	RDA	Height	Exonic		CDS	FSB010124901	fagus_sylvatica_MIRA_assembly_2_c19959	Scarecrow-like protein 15
SCAFFOLD1068.SIZE135709_106819	RDA	Survival	Exonic		intron	FSB010144001	fagus_sylvatica_MIRA_assembly_2_c5106	WAT1-related protein At1g09380
SCAFFOLD1068.SIZE135709_108472	RDA	Autumn phenology	Exonic		intron	FSB010144001	fagus_sylvatica_MIRA_assembly_2_c5106	WAT1-related protein At1g09380
SCAFFOLD1068.SIZE135709_108800	LFMM	Survival	Exonic		intron	FSB010144001	fagus_sylvatica_MIRA_assembly_2_c5106	WAT1-related protein At1g09380
SCAFFOLD1068.SIZE135709_111809	LFMM	Height, Survival	Intergenic	125	5'UTR	FSB010144001	fagus_sylvatica_MIRA_assembly_2_c5106	WAT1-related protein At1g09380
SCAFFOLD1110.SIZE132005_100251	RDA	Survival	Exonic		CDS	FSB010240901	fagus_sylvatica_MIRA_assembly_2_c12995	Uncharacterized protein At4g19900
SCAFFOLD1110.SIZE132005_97181	LFMM	Longitude	Exonic		intron	FSB010240901	fagus_sylvatica_MIRA_assembly_2_c12995	Uncharacterized protein At4g19900
SCAFFOLD1127.SIZE130522_69674	LFMM	PC2	Exonic		intron	FSB010269901	fagus_sylvatica_MIRA_assembly_2_c4299	Protein phosphatase inhibitor 2 {ECO:0000305}
SCAFFOLD113.SIZE951268_20311	LFMM	Survival	Exonic		CDS	asmbl_22	fagus_sylvatica_MIRA_assembly_2_c3332	Alcohol dehydrogenase class-P {ECO:0000305}
SCAFFOLD113.SIZE951268_583291	RDA	Autumn phenology	Exonic		CDS	FSB010299101	fagus_sylvatica_MIRA_assembly_2_rep_c15882
SCAFFOLD113.SIZE951268_731129	RDA	Survival	Intergenic	45	5'UTR	FSB010300501	fagus_sylvatica_MIRA_assembly_2_rep_c16095
SCAFFOLD1144.SIZE128502_39565	LFMM	Height	Exonic		CDS	FSB010310001	fagus_sylvatica_MIRA_assembly_2_c4893	Probable glucan endo-1,3-beta-glucosidase A6
SCAFFOLD1157.SIZE127820_93060	RDA	Height	Exonic		CDS	FSB010333601	fagus_sylvatica_MIRA_assembly_2_rep_c13272	Probable aldo-keto reductase 2
SCAFFOLD1157.SIZE127820_93912	RDA	Altitude	Exonic		intron	FSB010333601	fagus_sylvatica_MIRA_assembly_2_rep_c13272	Probable aldo-keto reductase 2
SCAFFOLD1157.SIZE127820_94530	RDA	Altitude	Exonic		CDS	FSB010333601	fagus_sylvatica_MIRA_assembly_2_rep_c13272	Probable aldo-keto reductase 2
SCAFFOLD1157.SIZE127820_94945	RDA	Height	Exonic		CDS	FSB010333601	fagus_sylvatica_MIRA_assembly_2_rep_c13272	Probable aldo-keto reductase 2
SCAFFOLD116.SIZE412086_132312	LFMM	Survival	Exonic		CDS	FSB010356601	fagus_sylvatica_MIRA_assembly_2_c19876	Probable strigolactone esterase DAD2
SCAFFOLD116.SIZE412086_132741	LFMM	Survival	Exonic		intron	FSB010356601	fagus_sylvatica_MIRA_assembly_2_c19876	Probable strigolactone esterase DAD2
SCAFFOLD117.SIZE410970_346745	LFMM	Latitude, PC3	Exonic		intron	FSB010379001	fagus_sylvatica_MIRA_assembly_2_c18154	5'-deoxynucleotidase {ECO:0000256|ARBA:ARBA00012964}
SCAFFOLD1175.SIZE251013_53453	RDA	Survival	Intergenic	204	CDS	asmbl_31	fagus_sylvatica_MIRA_assembly_2_c19927
SCAFFOLD118.SIZE410282_185242	RDA	Survival	Exonic		3'UTR	FSB010394401	fagus_sylvatica_MIRA_assembly_2_c2745	Uncharacterized protein {ECO:0000313|EMBL:SPC76166.1}
SCAFFOLD12.SIZE766648_105348	LFMM	Survival	Intergenic	142	CDS	asmbl_55	fagus_sylvatica_MIRA_assembly_2_rep_c13152	Arabinogalactan-protein {ECO:0000313|EMBL:KAB2597496.1}
SCAFFOLD120.SIZE407481_80452	LFMM	PC2, PC3, Survival	Exonic		CDS	FSB010440501	fagus_sylvatica_MIRA_assembly_2_c19706	Probable acyl-[acyl-carrier-protein]--UDP-N-acetylglucosamine O-acyltransferase, mitochondrial
SCAFFOLD1212.SIZE123108_99892	RDA	PC3	Exonic		intron	FSB010448201	fagus_sylvatica_MIRA_assembly_2_c4185	Phosphoribulokinase, chloroplastic
SCAFFOLD1226.SIZE122610_38441	LFMM	Survival	Exonic		intron	FSB010473301	fagus_sylvatica_MIRA_assembly_2_rep_c17302	Tyrosine-protein phosphatase DSP1 {ECO:0000305}
SCAFFOLD1238.SIZE121767_92327	RDA	Height	Exonic		CDS	FSB010492901	fagus_sylvatica_MIRA_assembly_2_c4880	Aldehyde oxidase GLOX {ECO:0000305}
SCAFFOLD1238.SIZE121767_92969	LFMM	Survival	Exonic		CDS	FSB010492901	fagus_sylvatica_MIRA_assembly_2_c4880	Aldehyde oxidase GLOX {ECO:0000305}
SCAFFOLD1244.SIZE121161_70065	RDA	PC3	Exonic		5'UTR	asmbl_44	fagus_sylvatica_MIRA_assembly_2_rep_c13894
SCAFFOLD125.SIZE404178_138974	LFMM	Spring phenology, Survival	Intergenic	122	5'UTR	FSB010534101	fagus_sylvatica_MIRA_assembly_2_c10612	Protein NDR1
SCAFFOLD1262.SIZE119149_63247	RDA	Autumn phenology	Exonic		intron	FSB010541801	fagus_sylvatica_MIRA_assembly_2_rep_c13406	AAI domain-containing protein {ECO:0000259|SMART:SM00499}
SCAFFOLD1299.SIZE115828_102961	RDA	PC1	Intergenic	267	CDS	asmbl_52	fagus_sylvatica_MIRA_assembly_2_c18370
SCAFFOLD130.SIZE400146_59803	LFMM	Survival	Exonic		intron	FSB010635301	fagus_sylvatica_MIRA_assembly_2_rep_c13765	Probable chalcone--flavonone isomerase 3
SCAFFOLD130.SIZE400146_61173	LFMM	Longitude, PC2	Intergenic	62	5'UTR	FSB010635301	fagus_sylvatica_MIRA_assembly_2_rep_c13765	Probable chalcone--flavonone isomerase 3
SCAFFOLD1329.SIZE114179_37132	LFMM	Longitude	Exonic		intron	FSB010670801	fagus_sylvatica_MIRA_assembly_2_c2362	Stromal 70 kDa heat shock-related protein, chloroplastic
SCAFFOLD1329.SIZE114179_39970	LFMM	Longitude, Spring phenology	Intergenic	129	5'UTR	FSB010670801	fagus_sylvatica_MIRA_assembly_2_c2362	Stromal 70 kDa heat shock-related protein, chloroplastic
SCAFFOLD1366.SIZE111916_32198	LFMM	Survival	Intergenic	353	5'UTR	FSB010735601	fagus_sylvatica_MIRA_assembly_2_c2991	3-hydroxy-3-methylglutaryl coenzyme A reductase {ECO:0000256|RuleBase:RU361219}
SCAFFOLD1424.SIZE108592_6789	LFMM	Longitude	Exonic		intron	FSB010846901	fagus_sylvatica_MIRA_assembly_2_c11204	Type III polyketide synthase B {ECO:0000303|PubMed:19043200}
SCAFFOLD146.SIZE483146_203020	LFMM	Longitude, PC1	Intergenic	413	5'UTR	FSB010921301	fagus_sylvatica_MIRA_assembly_2_rep_c15161
SCAFFOLD1481.SIZE105390_49911	LFMM	Height, Longitude, PC1, PC2, Survival	Exonic		intron	FSB010943801	fagus_sylvatica_MIRA_assembly_2_c5131	Coatomer subunit delta
SCAFFOLD152.SIZE371275_184475	LFMM	Longitude	Intergenic	198	5'UTR	FSB011026101	fagus_sylvatica_MIRA_assembly_2_c11522,fagus_sylvatica_MIRA_assembly_2_c3702	Early nodulin-like protein 2
SCAFFOLD152.SIZE371275_184583	LFMM	Height, Longitude	Intergenic	90	5'UTR	FSB011026101	fagus_sylvatica_MIRA_assembly_2_c11522,fagus_sylvatica_MIRA_assembly_2_c3702	Early nodulin-like protein 2
SCAFFOLD152.SIZE371275_186233	LFMM	Survival	Intergenic	16	3'UTR	FSB011026101	fagus_sylvatica_MIRA_assembly_2_c11522,fagus_sylvatica_MIRA_assembly_2_c3702	Early nodulin-like protein 2
SCAFFOLD1535.SIZE101888_49641	LFMM	Latitude, Spring phenology	Exonic		CDS	asmbl_81	fagus_sylvatica_MIRA_assembly_2_c12422
SCAFFOLD1569.SIZE99637_83398	RDA	PC3	Intergenic	227	5'UTR	FSB011089801	fagus_sylvatica_MIRA_assembly_2_c21181	C2H2-type domain-containing protein {ECO:0000259|PROSITE:PS00028}
SCAFFOLD1660.SIZE94945_27346	RDA	Survival	Intergenic	1	3'UTR	FSB011246001	fagus_sylvatica_MIRA_assembly_2_c10609	RuBisCO large subunit-binding protein subunit beta, chloroplastic
SCAFFOLD1815.SIZE87176_45620	LFMM	PC1	Intergenic	232	CDS	asmbl_102	fagus_sylvatica_MIRA_assembly_2_c3828	dnaJ homolog subfamily B member 6-like isoform X3 {ECO:0000313|RefSeq:XP_018839236.1}
SCAFFOLD1815.SIZE87176_45685	RDA	Survival	Intergenic	167	CDS	asmbl_102	fagus_sylvatica_MIRA_assembly_2_c3828	dnaJ homolog subfamily B member 6-like isoform X3 {ECO:0000313|RefSeq:XP_018839236.1}
SCAFFOLD183.SIZE350847_308712	RDA	Survival	Intergenic	224	5'UTR	FSB011528401	fagus_sylvatica_MIRA_assembly_2_rep_c17550
SCAFFOLD1835.SIZE86147_6337	LFMM	Latitude, Longitude, PC1	Intergenic	284	3'UTR	FSB011519701	fagus_sylvatica_MIRA_assembly_2_rep_c13400	Aquaporin PIP2-4
SCAFFOLD1835.SIZE86147_8251	LFMM	Latitude, PC1, PC3, Spring phenology, Survival	Exonic		5'UTR	FSB011519701	fagus_sylvatica_MIRA_assembly_2_rep_c13400	Aquaporin PIP2-4
SCAFFOLD1835.SIZE86147_8517	RDA	Spring phenology	Intergenic	256	5'UTR	FSB011519701	fagus_sylvatica_MIRA_assembly_2_rep_c13400	Aquaporin PIP2-4
SCAFFOLD184.SIZE455791_82071	LFMM	Latitude, PC1	Exonic		CDS	asmbl_107	fagus_sylvatica_MIRA_assembly_2_rep_c16553,fagus_sylvatica_MIRA_assembly_2_rep_c14932	Late embryogenesis abundant protein ECP63 {ECO:0000305}
SCAFFOLD185.SIZE350712_68737	RDA	PC3	Exonic		5'UTR	FSB011554101	fagus_sylvatica_MIRA_assembly_2_rep_c14344	Uncharacterized protein {ECO:0000313|EMBL:TYG46277.1}
SCAFFOLD186.SIZE349312_127412	LFMM	Latitude	Exonic		intron	FSB011567801	fagus_sylvatica_MIRA_assembly_2_c730	Aldehyde dehydrogenase family 2 member B4, mitochondrial
SCAFFOLD1874.SIZE84669_82233	LFMM	Longitude, PC1	Exonic		CDS	asmbl_111	fagus_sylvatica_MIRA_assembly_2_c1552	Transcription factor ABORTED MICROSPORES
SCAFFOLD19.SIZE671278_560777	LFMM, RDA, regional_RDA	Longitude (LFMM), PC1 (LFMM, RDA, regional_RDA)	Intergenic	168	CDS	asmbl_127	fagus_sylvatica_MIRA_assembly_2_rep_c15822	Uncharacterized protein {ECO:0000313|EMBL:SPC88538.1}
SCAFFOLD19.SIZE671278_560909	RDA, regional_RDA	PC1	Intergenic	36	CDS	asmbl_127	fagus_sylvatica_MIRA_assembly_2_rep_c15822	Uncharacterized protein {ECO:0000313|EMBL:SPC88538.1}
SCAFFOLD19.SIZE671278_561630	RDA	Altitude	Intergenic	100	CDS	asmbl_127	fagus_sylvatica_MIRA_assembly_2_rep_c15822	Uncharacterized protein {ECO:0000313|EMBL:SPC88538.1}
SCAFFOLD1923.SIZE82320_10895	LFMM	PC3	Exonic		CDS	asmbl_116	fagus_sylvatica_MIRA_assembly_2_c3818	Putative laccase-9
SCAFFOLD1923.SIZE82320_13565	LFMM	Longitude, PC1	Exonic		CDS	asmbl_116	fagus_sylvatica_MIRA_assembly_2_c3818	Putative laccase-9
SCAFFOLD203.SIZE339949_220176	RDA	PC1	Exonic		intron	FSB011832901	fagus_sylvatica_MIRA_assembly_2_rep_c14103	RING finger and transmembrane domain-containing protein 2
SCAFFOLD2030.SIZE78391_17374	LFMM	Longitude	Intergenic	62	5'UTR	FSB011822101	fagus_sylvatica_MIRA_assembly_2_rep_c15868	AAI domain-containing protein {ECO:0000259|Pfam:PF14368}
SCAFFOLD2030.SIZE78391_17913	RDA	PC1	Exonic		intron	FSB011822101	fagus_sylvatica_MIRA_assembly_2_rep_c15868	AAI domain-containing protein {ECO:0000259|Pfam:PF14368}
SCAFFOLD206.SIZE338721_95285	RDA	Spring phenology	Exonic		CDS	FSB011871601	fagus_sylvatica_MIRA_assembly_2_c7328	AAI domain-containing protein {ECO:0000259|SMART:SM00499}
SCAFFOLD207.SIZE336942_294190	LFMM	Longitude	Exonic		CDS	FSB011886301	fagus_sylvatica_MIRA_assembly_2_c407	Dehydration-responsive element-binding protein 1D
SCAFFOLD21.SIZE667237_294527	LFMM	Survival	Intergenic	90	5'UTR	FSB012056301	fagus_sylvatica_MIRA_assembly_2_c10517	Uncharacterized protein {ECO:0000313|EMBL:SPC91416.1}
SCAFFOLD2113.SIZE75339_22430	LFMM	Latitude	Exonic		CDS	asmbl_142	fagus_sylvatica_MIRA_assembly_2_c3036	Uncharacterized protein {ECO:0000313|EMBL:PON43606.1}
SCAFFOLD212.SIZE336346_199107	LFMM	Spring phenology	Exonic		5'UTR	FSB011959401	fagus_sylvatica_MIRA_assembly_2_c500	Probable cyclic nucleotide-gated ion channel 5
SCAFFOLD213.SIZE336277_131579	RDA	Height	Intergenic	216	5'UTR	FSB011971701	fagus_sylvatica_MIRA_assembly_2_c13073	10 kDa chaperonin, mitochondrial
SCAFFOLD214.SIZE336213_78132	LFMM	Survival	Exonic		3'UTR	FSB011984601	fagus_sylvatica_MIRA_assembly_2_rep_c15674	Heat stress transcription factor C-1
SCAFFOLD2153.SIZE73828_42718	LFMM	PC2, Survival	Exonic		CDS	FSB011990201	fagus_sylvatica_MIRA_assembly_2_c18926	DNA-directed RNA polymerase I subunit 1 {ECO:0000305}
SCAFFOLD2233.SIZE70591_17856	LFMM	Longitude	Exonic		5'UTR	FSB012098501	fagus_sylvatica_MIRA_assembly_2_c3595	Cytochrome b561 and DOMON domain-containing protein At5g47530
SCAFFOLD232.SIZE320513_84934	LFMM	Longitude, PC1	Exonic		intron	FSB012221401	fagus_sylvatica_MIRA_assembly_2_c3408	1,4-alpha-glucan-branching enzyme 1, chloroplastic/amyloplastic
SCAFFOLD2325.SIZE67368_8787	LFMM	Survival	Exonic		3'UTR	FSB012217101	fagus_sylvatica_MIRA_assembly_2_rep_c15331
SCAFFOLD2331.SIZE67137_8984	RDA	Autumn phenology	Exonic		CDS	FSB012226301	fagus_sylvatica_MIRA_assembly_2_rep_c13427, fagus_sylvatica_MIRA_assembly_2_c7779	Type III polyketide synthase A {ECO:0000303|PubMed:19043200}
SCAFFOLD236.SIZE318420_288529	RDA	Spring phenology	Exonic		CDS	FSB012271501	fagus_sylvatica_MIRA_assembly_2_c5666	Tetraketide alpha-pyrone reductase 2
SCAFFOLD2415.SIZE64334_48985	RDA, regional_RDA	Survival (RDA), PC1 (regional_RDA)	Intergenic	191	5'UTR	FSB012329701	fagus_sylvatica_MIRA_assembly_2_c12932	SWIB domain-containing protein {ECO:0000259|Pfam:PF02201}
SCAFFOLD244.SIZE312471_94992	LFMM	Longitude, PC2	Exonic		3'UTR	FSB012364401	fagus_sylvatica_MIRA_assembly_2_c3424, fagus_sylvatica_MIRA_assembly_2_rep_c13954	Aspartyl protease AED3 {ECO:0000303|PubMed:24755512}
SCAFFOLD244.SIZE312471_95224	RDA	PC1	Exonic		CDS	FSB012364401	fagus_sylvatica_MIRA_assembly_2_c3424, fagus_sylvatica_MIRA_assembly_2_rep_c13954	Aspartyl protease AED3 {ECO:0000303|PubMed:24755512}
SCAFFOLD2440.SIZE63466_26183	LFMM	Survival	Exonic		3'UTR	FSB012358001	fagus_sylvatica_MIRA_assembly_2_c1258, fagus_sylvatica_MIRA_assembly_2_c10512, fagus_sylvatica_MIRA_assembly_2_rep_c13549	NAC domain-containing protein JA2L {ECO:0000305}
SCAFFOLD2440.SIZE63466_26295	LFMM	Longitude, PC1, PC2	Exonic		3'UTR	FSB012358001	fagus_sylvatica_MIRA_assembly_2_c1258, fagus_sylvatica_MIRA_assembly_2_c10512, fagus_sylvatica_MIRA_assembly_2_rep_c13549	NAC domain-containing protein JA2L {ECO:0000305}
SCAFFOLD2440.SIZE63466_26408	RDA	Height	Intergenic	99	3'UTR	FSB012358001	fagus_sylvatica_MIRA_assembly_2_c1258, fagus_sylvatica_MIRA_assembly_2_c10512, fagus_sylvatica_MIRA_assembly_2_rep_c13549	NAC domain-containing protein JA2L {ECO:0000305}
SCAFFOLD253.SIZE308983_291896	RDA	Altitude	Exonic		intron	asmbl_180	fagus_sylvatica_MIRA_assembly_2_c131	Probable protein phosphatase 2C 6 {ECO:0000305}
SCAFFOLD256.SIZE305834_71075	LFMM	Survival	Intergenic	124	5'UTR	FSB012497501	fagus_sylvatica_MIRA_assembly_2_c4888	Uncharacterized protein {ECO:0000313|EMBL:SPC97094.1}
SCAFFOLD268.SIZE297813_144767	RDA	Height	Exonic		CDS	FSB012625601	fagus_sylvatica_MIRA_assembly_2_c23183	PMR5N domain-containing protein {ECO:0000259|Pfam:PF14416}
SCAFFOLD285.SIZE289019_210716	RDA	Autumn phenology	Exonic		CDS	FSB012806201	fagus_sylvatica_MIRA_assembly_2_c4885	Protein STRICTOSIDINE SYNTHASE-LIKE 13 {ECO:0000303|PubMed:10777701}
SCAFFOLD285.SIZE289019_211633	RDA	Altitude	Exonic		CDS	FSB012806201	fagus_sylvatica_MIRA_assembly_2_c4885	Protein STRICTOSIDINE SYNTHASE-LIKE 13 {ECO:0000303|PubMed:10777701}
SCAFFOLD2863.SIZE53311_15784	RDA	PC3	Exonic		CDS	asmbl_191	fagus_sylvatica_MIRA_assembly_2_c13041	Uncharacterized protein At1g05835
SCAFFOLD298.SIZE284358_57380	LFMM	Longitude	Intergenic	28	3'UTR	FSB012928401	fagus_sylvatica_MIRA_assembly_2_c3972	Aldehyde dehydrogenase family 2 member B7, mitochondrial
SCAFFOLD298.SIZE284358_59848	LFMM	Longitude, PC1	Exonic		CDS	FSB012928401	fagus_sylvatica_MIRA_assembly_2_c3972	Aldehyde dehydrogenase family 2 member B7, mitochondrial
SCAFFOLD302.SIZE282084_183354	LFMM	Survival	Exonic		intron	FSB012973001	fagus_sylvatica_MIRA_assembly_2_c13013	Heavy metal-associated isoprenylated plant protein 7 {ECO:0000303|PubMed:21072340, ECO:0000303|PubMed:23368984}
SCAFFOLD302.SIZE282084_183496	RDA	Spring phenology	Exonic		intron	FSB012973001	fagus_sylvatica_MIRA_assembly_2_c13013	Heavy metal-associated isoprenylated plant protein 7 {ECO:0000303|PubMed:21072340, ECO:0000303|PubMed:23368984}
SCAFFOLD302.SIZE282084_184822	RDA	Spring phenology	Exonic		intron	FSB012973001	fagus_sylvatica_MIRA_assembly_2_c13013	Heavy metal-associated isoprenylated plant protein 7 {ECO:0000303|PubMed:21072340, ECO:0000303|PubMed:23368984}
SCAFFOLD302.SIZE282084_185101	LFMM	Survival	Intergenic	204	5'UTR	FSB012973001	fagus_sylvatica_MIRA_assembly_2_c13013	Heavy metal-associated isoprenylated plant protein 7 {ECO:0000303|PubMed:21072340, ECO:0000303|PubMed:23368984}
SCAFFOLD304.SIZE281671_177828	RDA	PC3	Exonic		CDS	FSB012992101	fagus_sylvatica_MIRA_assembly_2_rep_c13356	Ferritin-2, chloroplastic
SCAFFOLD304.SIZE281671_178491	LFMM	Longitude	Intergenic	360	5'UTR	FSB012992101	fagus_sylvatica_MIRA_assembly_2_rep_c13356	Ferritin-2, chloroplastic
SCAFFOLD313.SIZE278662_231015	LFMM	PC2	Exonic		5'UTR	FSB013081201	fagus_sylvatica_MIRA_assembly_2_c18943, fagus_sylvatica_MIRA_assembly_2_c6216	F-box domain-containing protein {ECO:0000259|Pfam:PF00646}
SCAFFOLD3259.SIZE45336_14755	LFMM	Survival	Exonic		3'UTR	FSB013189901	fagus_sylvatica_MIRA_assembly_2_c6551	Lupeol synthase
SCAFFOLD3259.SIZE45336_14776	LFMM	Height	Exonic		3'UTR	FSB013189901	fagus_sylvatica_MIRA_assembly_2_c6551	Lupeol synthase
SCAFFOLD327.SIZE272326_5043	RDA	PC1	Intergenic	373	5'UTR	FSB013207601	fagus_sylvatica_MIRA_assembly_2_rep_c16460	Osmotin-like protein
SCAFFOLD336.SIZE381009_222605	LFMM	Height	Exonic		5'UTR	FSB013291601	fagus_sylvatica_MIRA_assembly_2_rep_c14354, fagus_sylvatica_MIRA_assembly_2_c8552	Uncharacterized protein {ECO:0000313|EMBL:SPD05161.1}
SCAFFOLD342.SIZE418797_168060	LFMM	Longitude	Exonic		CDS	FSB013345801	fagus_sylvatica_MIRA_assembly_2_c4259, fagus_sylvatica_MIRA_assembly_2_c3012	Polygalacturonase QRT3
SCAFFOLD346.SIZE264905_71458	RDA	Altitude	Exonic		CDS	FSB013379601	fagus_sylvatica_MIRA_assembly_2_rep_c13241	Short-chain dehydrogenase reductase ATA1 {ECO:0000305}
SCAFFOLD35.SIZE601175_87498	LFMM	Longitude	Exonic		CDS	FSB013490601	fagus_sylvatica_MIRA_assembly_2_c22877	DnaJ homolog subfamily B member 13
SCAFFOLD36.SIZE598352_312026	RDA	Altitude	Exonic		CDS	FSB013579101	fagus_sylvatica_MIRA_assembly_2_c7640	Uncharacterized protein At4g06744
SCAFFOLD36.SIZE598352_326145	LFMM	Longitude	Intergenic	187	5'UTR	FSB013579301	fagus_sylvatica_MIRA_assembly_2_c10731	Protein kinase domain-containing protein {ECO:0000259|PROSITE:PS50011}
SCAFFOLD3866.SIZE36150_19142	RDA	Spring phenology	Exonic		CDS	asmbl_249	fagus_sylvatica_MIRA_assembly_2_c6451	Mitochondrial import inner membrane translocase subunit Tim9
SCAFFOLD39.SIZE576995_322006	LFMM	Survival	Exonic		intron	FSB013812101	fagus_sylvatica_MIRA_assembly_2_c6639	Protein STRICTOSIDINE SYNTHASE-LIKE 3 {ECO:0000303|PubMed:10777701}
SCAFFOLD392.SIZE249393_37025	RDA	Altitude	Intergenic	236	3'UTR	FSB013754701	fagus_sylvatica_MIRA_assembly_2_c14	Aldehyde dehydrogenase family 7 member A1
SCAFFOLD392.SIZE249393_37518	RDA	PC3	Exonic		intron	FSB013754701	fagus_sylvatica_MIRA_assembly_2_c14	Aldehyde dehydrogenase family 7 member A1
SCAFFOLD392.SIZE249393_42943	RDA	PC3	Exonic		5'UTR	FSB013754701	fagus_sylvatica_MIRA_assembly_2_c14	Aldehyde dehydrogenase family 7 member A1
SCAFFOLD392.SIZE249393_43025	RDA	Altitude	Intergenic	67	5'UTR	FSB013754701	fagus_sylvatica_MIRA_assembly_2_c14	Aldehyde dehydrogenase family 7 member A1
SCAFFOLD392.SIZE249393_43237	RDA	Height	Intergenic	279	5'UTR	FSB013754701	fagus_sylvatica_MIRA_assembly_2_c14	Aldehyde dehydrogenase family 7 member A1
SCAFFOLD400.SIZE246508_229588	RDA	Altitude	Exonic		CDS	FSB013832501	fagus_sylvatica_MIRA_assembly_2_c19147	Lycopene epsilon cyclase, chloroplastic {ECO:0000303|PubMed:8837512}
SCAFFOLD402.SIZE246469_69212	LFMM	Height, Longitude, PC1	Exonic		CDS	FSB013845601	fagus_sylvatica_MIRA_assembly_2_c7466	Exopolygalacturonase
SCAFFOLD4028.SIZE34246_17589	LFMM	Survival	Intergenic	413	CDS	asmbl_256	fagus_sylvatica_MIRA_assembly_2_rep_c15940
SCAFFOLD41.SIZE571506_11385	RDA, regional_RDA	Survival (RDA), PC1 (regional_RDA)	Exonic		CDS	FSB013976001	fagus_sylvatica_MIRA_assembly_2_c11564
SCAFFOLD41.SIZE571506_390715	LFMM	Survival	Exonic		CDS	FSB013980101	fagus_sylvatica_MIRA_assembly_2_c2886	Uncharacterized protein {ECO:0000313|EMBL:SPD11276.1}
SCAFFOLD414.SIZE243372_179574	LFMM	Survival	Intergenic	186	CDS	asmbl_265	fagus_sylvatica_MIRA_assembly_2_c10460	Nudix hydrolase domain-containing protein {ECO:0000259|PROSITE:PS51462}
SCAFFOLD414.SIZE243372_179668	RDA	Height	Intergenic	280	CDS	asmbl_265	fagus_sylvatica_MIRA_assembly_2_c10460	Nudix hydrolase domain-containing protein {ECO:0000259|PROSITE:PS51462}
SCAFFOLD417.SIZE242221_50700	LFMM	Height, Survival	Exonic		5'UTR	FSB013958601	fagus_sylvatica_MIRA_assembly_2_rep_c17359
SCAFFOLD424.SIZE353680_48860	RDA	Survival	Exonic		intron	FSB014012301	fagus_sylvatica_MIRA_assembly_2_c3752	Alanine--glyoxylate aminotransferase 2 homolog 3, mitochondrial
SCAFFOLD424.SIZE353680_49470	RDA	Height	Exonic		intron	FSB014012301	fagus_sylvatica_MIRA_assembly_2_c3752	Alanine--glyoxylate aminotransferase 2 homolog 3, mitochondrial
SCAFFOLD424.SIZE353680_49637	RDA	Survival	Exonic		intron	FSB014012301	fagus_sylvatica_MIRA_assembly_2_c3752	Alanine--glyoxylate aminotransferase 2 homolog 3, mitochondrial
SCAFFOLD424.SIZE353680_50818	LFMM	Longitude, PC1, Survival	Intergenic	227	5'UTR	FSB014012301	fagus_sylvatica_MIRA_assembly_2_c3752	Alanine--glyoxylate aminotransferase 2 homolog 3, mitochondrial
SCAFFOLD427.SIZE239053_155900	RDA	PC3	Intergenic	414	3'UTR	FSB014033801	fagus_sylvatica_MIRA_assembly_2_c9218	Inositol-3-phosphate synthase
SCAFFOLD427.SIZE239053_155936	RDA	PC1	Intergenic	378	3'UTR	FSB014033801	fagus_sylvatica_MIRA_assembly_2_c9218	Inositol-3-phosphate synthase
SCAFFOLD427.SIZE239053_156479	RDA, regional_RDA	Altitude (RDA), Spring phenology (regional_RDA)	Exonic		3'UTR	FSB014033801	fagus_sylvatica_MIRA_assembly_2_c9218	Inositol-3-phosphate synthase
SCAFFOLD427.SIZE239053_157486	RDA	Altitude	Exonic		intron	FSB014033801	fagus_sylvatica_MIRA_assembly_2_c9218	Inositol-3-phosphate synthase
SCAFFOLD427.SIZE239053_157524	LFMM	Survival	Exonic		intron	FSB014033801	fagus_sylvatica_MIRA_assembly_2_c9218	Inositol-3-phosphate synthase
SCAFFOLD459.SIZE230458_151384	LFMM	Survival	Intergenic	283	5'UTR	FSB014252901	fagus_sylvatica_MIRA_assembly_2_c2877	Protein EXORDIUM-like 3
SCAFFOLD4641.SIZE27645_2218	LFMM, RDA	Height (RDA), Survival (LFMM)	Intergenic	206	5'UTR	FSB014285901	fagus_sylvatica_MIRA_assembly_2_rep_c15942
SCAFFOLD4641.SIZE27645_2419	LFMM	Longitude, PC2	Intergenic	407	5'UTR	FSB014285901	fagus_sylvatica_MIRA_assembly_2_rep_c15942
SCAFFOLD47.SIZE542568_299512	LFMM	Survival	Exonic		intron	FSB014385001	fagus_sylvatica_MIRA_assembly_2_c12073	Uncharacterized protein {ECO:0000313|EMBL:SPD15505.1}
SCAFFOLD48.SIZE542184_436175	LFMM	PC1	Exonic		CDS	FSB014446801	fagus_sylvatica_MIRA_assembly_2_c7594	Cytosolic sulfotransferase 12
SCAFFOLD482.SIZE225736_159299	LFMM, RDA	Height (LFMM, RDA), Survival (LFMM)	Exonic		intron	asmbl_298	fagus_sylvatica_MIRA_assembly_2_c3590	Uncharacterized protein {ECO:0000313|EMBL:SPD16281.1}
SCAFFOLD490.SIZE224137_61254	RDA	Altitude	Exonic		CDS	FSB014452301	fagus_sylvatica_MIRA_assembly_2_c1865	ABC transporter G family member 26 {ECO:0000303|PubMed:18299247}
SCAFFOLD512.SIZE216904_53852	LFMM	Longitude	Intergenic	128	5'UTR	FSB014596001	fagus_sylvatica_MIRA_assembly_2_c195	Adagio protein 1
SCAFFOLD512.SIZE216904_53931	LFMM	Survival	Intergenic	207	5'UTR	FSB014596001	fagus_sylvatica_MIRA_assembly_2_c195	Adagio protein 1
SCAFFOLD517.SIZE215830_105772	LFMM	Survival	Intergenic	106	CDS	asmbl_311	fagus_sylvatica_MIRA_assembly_2_c12287	trihelix transcription factor ASIL2-like {ECO:0000313|RefSeq:XP_018840819.1}
SCAFFOLD53.SIZE527716_244346	RDA	Altitude	Intergenic	135	5'UTR	FSB014752901	fagus_sylvatica_MIRA_assembly_2_c10551, fagus_sylvatica_MIRA_assembly_2_rep_c14232	Protein TIFY 9
SCAFFOLD53.SIZE527716_246649	RDA	Spring phenology	Exonic		intron	FSB014752901	fagus_sylvatica_MIRA_assembly_2_c10551, fagus_sylvatica_MIRA_assembly_2_rep_c14232	Protein TIFY 9
SCAFFOLD549.SIZE209093_96508	RDA	Altitude	Exonic		5'UTR	FSB014804801	fagus_sylvatica_MIRA_assembly_2_c9796
SCAFFOLD553.SIZE208154_27284	LFMM	Height, Survival	Intergenic	412	5'UTR	FSB014831101	fagus_sylvatica_MIRA_assembly_2_rep_c15333	Uncharacterized protein {ECO:0000313|EMBL:SPD20556.1}
SCAFFOLD554.SIZE207995_65425	RDA	Autumn phenology	Exonic		CDS	FSB014836101	fagus_sylvatica_MIRA_assembly_2_c968	Protein NUCLEAR FUSION DEFECTIVE 4 {ECO:0000303|PubMed:16698901}
SCAFFOLD554.SIZE207995_67085	RDA	PC3	Intergenic	65	5'UTR	FSB014836101	fagus_sylvatica_MIRA_assembly_2_c968	Protein NUCLEAR FUSION DEFECTIVE 4 {ECO:0000303|PubMed:16698901}
SCAFFOLD555.SIZE207924_46351	LFMM	Longitude	Intergenic	477	CDS	asmbl_330	fagus_sylvatica_MIRA_assembly_2_c12675	Ribosomal RNA-processing protein 8
SCAFFOLD555.SIZE207924_46495	LFMM	Height	Intergenic	333	CDS	asmbl_330	fagus_sylvatica_MIRA_assembly_2_c12675	Ribosomal RNA-processing protein 8
SCAFFOLD5565.SIZE20094_9217	RDA	Height	Exonic		3'UTR	FSB014843901	fagus_sylvatica_MIRA_assembly_2_rep_c15583
SCAFFOLD5565.SIZE20094_9330	RDA	Height	Exonic		3'UTR	FSB014843901	fagus_sylvatica_MIRA_assembly_2_rep_c15583
SCAFFOLD564.SIZE204966_129955	LFMM	Longitude, PC1	Exonic		intron	FSB014889401	fagus_sylvatica_MIRA_assembly_2_c19749	Fructose-1,6-bisphosphatase, chloroplastic
SCAFFOLD564.SIZE204966_130585	LFMM	Spring phenology, Survival	Exonic		CDS	FSB014889401	fagus_sylvatica_MIRA_assembly_2_c19749	Fructose-1,6-bisphosphatase, chloroplastic
SCAFFOLD577.SIZE201880_144039	LFMM	Longitude, Latitude, PC1	Intergenic	20	5'UTR	FSB014957201	fagus_sylvatica_MIRA_assembly_2_c5686	Uncharacterized protein {ECO:0000313|EMBL:SPD21830.1}
SCAFFOLD578.SIZE201851_149074	RDA	Altitude	Intergenic	255	3'UTR	FSB014962401	fagus_sylvatica_MIRA_assembly_2_c1647	Dehydration-responsive element-binding protein 3
SCAFFOLD60.SIZE512473_464573	RDA	Height	Exonic		5'UTR	FSB015127901	fagus_sylvatica_MIRA_assembly_2_rep_c14507
SCAFFOLD607.SIZE196792_102650	LFMM	Height	Intergenic	116	CDS	FSB015113001	fagus_sylvatica_MIRA_assembly_2_c21021	Uncharacterized protein {ECO:0000313|EMBL:SPD23388.1}
SCAFFOLD624.SIZE194455_115435	LFMM	Longitude, PC1	Intergenic	399	CDS	asmbl_352	fagus_sylvatica_MIRA_assembly_2_c265	Protochlorophyllide reductase, chloroplastic
SCAFFOLD641.SIZE192057_96158	RDA	PC3	Exonic		5'UTR	FSB015258901	fagus_sylvatica_MIRA_assembly_2_c485	T-complex protein 1 subunit gamma {ECO:0000303|PubMed:11599560}
SCAFFOLD641.SIZE192057_99112	LFMM	Height	Exonic		intron	FSB015258901	fagus_sylvatica_MIRA_assembly_2_c485	T-complex protein 1 subunit gamma {ECO:0000303|PubMed:11599560}
SCAFFOLD646.SIZE233706_60980	RDA	Altitude	Intergenic	358	CDS	asmbl_360	fagus_sylvatica_MIRA_assembly_2_rep_c14260
SCAFFOLD646.SIZE233706_61373	LFMM	PC2	Exonic		CDS	asmbl_360	fagus_sylvatica_MIRA_assembly_2_rep_c14260
SCAFFOLD646.SIZE233706_61387	LFMM	Longitude	Exonic		CDS	asmbl_360	fagus_sylvatica_MIRA_assembly_2_rep_c14260
SCAFFOLD646.SIZE233706_61397	RDA	Altitude	Exonic		CDS	asmbl_360	fagus_sylvatica_MIRA_assembly_2_rep_c14260
SCAFFOLD660.SIZE187420_56523	LFMM	Height, Longitude, PC2, Survival	Exonic		intron	FSB015317101	fagus_sylvatica_MIRA_assembly_2_rep_c16435	60S ribosomal protein L3
SCAFFOLD663.SIZE186824_108207	LFMM	PC3	Intergenic	137	CDS	asmbl_362	fagus_sylvatica_MIRA_assembly_2_c6167, fagus_sylvatica_MIRA_assembly_2_c8462	LRR receptor-like serine/threonine-protein kinase GSO2 {ECO:0000303|PubMed:18088309}
SCAFFOLD663.SIZE186824_109887	LFMM	PC1	Exonic		CDS	asmbl_362	fagus_sylvatica_MIRA_assembly_2_c6167, fagus_sylvatica_MIRA_assembly_2_c8462	LRR receptor-like serine/threonine-protein kinase GSO2 {ECO:0000303|PubMed:18088309}
SCAFFOLD672.SIZE184971_111879	LFMM	Survival	Intergenic	259	CDS	asmbl_369	fagus_sylvatica_MIRA_assembly_2_c17774
SCAFFOLD672.SIZE184971_112261	LFMM	Longitude, PC2	Intergenic	13	CDS	asmbl_369	fagus_sylvatica_MIRA_assembly_2_c17774
SCAFFOLD672.SIZE184971_95881	RDA	PC1	Exonic		CDS	asmbl_368	fagus_sylvatica_MIRA_assembly_2_rep_c16438	ABA-inducible protein {ECO:0000313|EMBL:CAA10234.1}
SCAFFOLD672.SIZE184971_96262	RDA	PC1	Exonic		CDS	asmbl_368	fagus_sylvatica_MIRA_assembly_2_rep_c16438	ABA-inducible protein {ECO:0000313|EMBL:CAA10234.1}
SCAFFOLD672.SIZE184971_96759	RDA	PC1	Intergenic	231	CDS	asmbl_368	fagus_sylvatica_MIRA_assembly_2_rep_c16438	ABA-inducible protein {ECO:0000313|EMBL:CAA10234.1}
SCAFFOLD688.SIZE181686_146719	RDA	Height	Intergenic	92	CDS	asmbl_371	fagus_sylvatica_MIRA_assembly_2_c23110	Reverse transcriptase domain-containing protein {ECO:0000259|Pfam:PF00078}
SCAFFOLD688.SIZE181686_146736	RDA	Height	Intergenic	109	CDS	asmbl_371	fagus_sylvatica_MIRA_assembly_2_c23110	Reverse transcriptase domain-containing protein {ECO:0000259|Pfam:PF00078}
SCAFFOLD736.SIZE174727_138418	LFMM	Survival	Intergenic	60	3'UTR	FSB015533901	fagus_sylvatica_MIRA_assembly_2_c5925	Ribulose bisphosphate carboxylase/oxygenase activase, chloroplastic
SCAFFOLD76.SIZE1106639_446527	LFMM	Height	Intergenic	215	CDS	asmbl_388	fagus_sylvatica_MIRA_assembly_2_c17546
SCAFFOLD764.SIZE169776_98036	LFMM	Spring phenology	Intergenic	80	5'UTR	FSB015606501	fagus_sylvatica_MIRA_assembly_2_c18363
SCAFFOLD765.SIZE169719_37355	RDA	Height	Exonic		intron	FSB015607901	fagus_sylvatica_MIRA_assembly_2_rep_c13260	Calreticulin
SCAFFOLD8.SIZE858450_644723	LFMM	Height, Survival	Exonic		5'UTR	FSB015966801	fagus_sylvatica_MIRA_assembly_2_c1321	Nuclear transcription factor Y subunit A-9
SCAFFOLD822.SIZE162928_145888	RDA	PC3	Exonic		CDS	asmbl_405	fagus_sylvatica_MIRA_assembly_2_rep_c13334	Protein synthesis inhibitor II
SCAFFOLD83.SIZE472951_24602	LFMM	Survival	Exonic		5'UTR	FSB015811501	fagus_sylvatica_MIRA_assembly_2_c10631
SCAFFOLD83.SIZE472951_24702	LFMM	Survival	Intergenic	71	5'UTR	FSB015811501	fagus_sylvatica_MIRA_assembly_2_c10631
SCAFFOLD838.SIZE160980_127610	LFMM	Height, Survival	Exonic		CDS	FSB015808901	fagus_sylvatica_MIRA_assembly_2_rep_c14273
SCAFFOLD846.SIZE159696_91766	LFMM	Longitude	Intergenic	21	5'UTR	FSB015828101	fagus_sylvatica_MIRA_assembly_2_rep_c16823	Hydrophobic protein RCI2B
SCAFFOLD846.SIZE159696_92472	RDA	Altitude	Exonic		CDS	FSB015828101	fagus_sylvatica_MIRA_assembly_2_rep_c16823	Hydrophobic protein RCI2B
SCAFFOLD846.SIZE159696_93008	LFMM	Height	Intergenic	95	3'UTR	FSB015828101	fagus_sylvatica_MIRA_assembly_2_rep_c16823	Hydrophobic protein RCI2B
SCAFFOLD882.SIZE155076_40088	LFMM	Survival	Exonic		3'UTR	FSB015920501	fagus_sylvatica_MIRA_assembly_2_c17304	NAB domain-containing protein {ECO:0000259|PROSITE:PS51774}
SCAFFOLD9.SIZE857072_650123	LFMM	Survival	Exonic		intron	FSB016198301	fagus_sylvatica_MIRA_assembly_2_c153	Cytochrome P450 704B1
SCAFFOLD914.SIZE151012_30485	RDA	PC3	Intergenic	366	3'UTR	FSB016002301	fagus_sylvatica_MIRA_assembly_2_rep_c13684	Tetraketide alpha-pyrone reductase 1
SCAFFOLD916.SIZE150915_133781	LFMM	Survival	Intergenic	99	3'UTR	FSB016006901	fagus_sylvatica_MIRA_assembly_2_c11105	Chalcone synthase
SCAFFOLD93.SIZE462039_228810	RDA, regional_RDA	Height	Intergenic	132	5'UTR	FSB015808901	fagus_sylvatica_MIRA_assembly_2_rep_c14273
SCAFFOLD93.SIZE462039_228849	RDA, regional_RDA	Height	Intergenic	93	5'UTR	FSB015808901	fagus_sylvatica_MIRA_assembly_2_rep_c14273
SCAFFOLD93.SIZE462039_229645	RDA, regional_RDA	Survival (RDA), PC1 (regional_RDA)	Exonic		3'UTR	FSB015808901	fagus_sylvatica_MIRA_assembly_2_rep_c14273
SCAFFOLD967.SIZE145060_107873	LFMM	Survival	Intergenic	96	CDS	asmbl_433	fagus_sylvatica_MIRA_assembly_2_c4168	Glutamine--fructose-6-phosphate aminotransferase {ECO:0000313|EMBL:PSS18163.1}
SCAFFOLD102.SIZE441476_44736	regional_RDA	Height	Intergenic	180	5'UTR	FSB010059701	fagus_sylvatica_MIRA_assembly_2_rep_c13632
SCAFFOLD119.SIZE409709_192591	regional_RDA	Height	Exonic		intron	FSB010411701	fagus_sylvatica_MIRA_assembly_2_rep_c13429	Non-classical arabinogalactan protein 30 {ECO:0000303|PubMed:14535889}
SCAFFOLD1217.SIZE122944_73594	regional_RDA	PC1	Intergenic	12	5'UTR	FSB010454601	fagus_sylvatica_MIRA_assembly_2_c11241	Uncharacterized protein {ECO:0000313|EMBL:SPC76943.1}
SCAFFOLD1238.SIZE121767_93485	regional_RDA	Survival	Intergenic	43	5'UTR	FSB010492901	fagus_sylvatica_MIRA_assembly_2_c4880	Aldehyde oxidase GLOX {ECO:0000305}
SCAFFOLD125.SIZE404178_138952	regional_RDA	PC1	Intergenic	144	5'UTR	FSB010534101	fagus_sylvatica_MIRA_assembly_2_c10612	Protein NDR1
SCAFFOLD1263.SIZE119145_91496	regional_RDA	PC1	Exonic		intron	FSB010542901	fagus_sylvatica_MIRA_assembly_2_c19883	Uncharacterized protein {ECO:0000313|EMBL:SPC77824.1}
SCAFFOLD1263.SIZE119145_91573	regional_RDA	Height	Exonic		intron	FSB010542901	fagus_sylvatica_MIRA_assembly_2_c19883	Uncharacterized protein {ECO:0000313|EMBL:SPC77824.1}
SCAFFOLD1265.SIZE118696_60291	regional_RDA	Altitude	Intergenic	5	5'UTR	FSB010545401	fagus_sylvatica_MIRA_assembly_2_rep_c13339	FAS1 domain-containing protein SELMODRAFT_448915
SCAFFOLD130.SIZE400146_59846	regional_RDA	Height	Exonic		intron	FSB010635301	fagus_sylvatica_MIRA_assembly_2_rep_c13765	Probable chalcone--flavonone isomerase 3
SCAFFOLD1481.SIZE105390_50199	regional_RDA	Height	Exonic		intron	FSB010943801	fagus_sylvatica_MIRA_assembly_2_c5131	Coatomer subunit delta
SCAFFOLD1481.SIZE105390_52894	regional_RDA	Height	Exonic		intron	FSB010943801	fagus_sylvatica_MIRA_assembly_2_c5131	Coatomer subunit delta
SCAFFOLD1535.SIZE101888_69732	regional_RDA	Height	Exonic		CDS	asmbl_81	fagus_sylvatica_MIRA_assembly_2_c12422	Uncharacterized protein {ECO:0000313|EMBL:EOY05191.1}
SCAFFOLD1660.SIZE94945_32684	regional_RDA	PC1	Exonic		5'UTR	FSB011246001	fagus_sylvatica_MIRA_assembly_2_c10609	RuBisCO large subunit-binding protein subunit beta, chloroplastic
SCAFFOLD1700.SIZE93199_58707	regional_RDA	PC1	Exonic		3'UTR	FSB011312901	fagus_sylvatica_MIRA_assembly_2_c2449	Protein EXORDIUM-like 5
SCAFFOLD183.SIZE350847_309502	regional_RDA	Survival	Exonic		CDS	FSB011528401	fagus_sylvatica_MIRA_assembly_2_rep_c17550
SCAFFOLD1835.SIZE86147_7291	regional_RDA	PC1	Exonic		intron	FSB011519701	fagus_sylvatica_MIRA_assembly_2_rep_c13400	Aquaporin PIP2-4
SCAFFOLD1835.SIZE86147_8395	regional_RDA	PC1	Intergenic	134	5'UTR	FSB011519701	fagus_sylvatica_MIRA_assembly_2_rep_c13400	Aquaporin PIP2-4
SCAFFOLD1857.SIZE85102_15035	regional_RDA	Height	Exonic		intron	FSB011551801	fagus_sylvatica_MIRA_assembly_2_c1869	Chlorophyll a-b binding protein 6A, chloroplastic
SCAFFOLD1923.SIZE82320_10585	regional_RDA	PC1	Exonic		intron	asmbl_116	fagus_sylvatica_MIRA_assembly_2_c3818	Putative laccase-9
SCAFFOLD1966.SIZE80704_33213	regional_RDA	Height	Intergenic	459	CDS	asmbl_120	fagus_sylvatica_MIRA_assembly_2_c1413	3-ketoacyl-CoA synthase 11 {ECO:0000303|PubMed:18465198}
SCAFFOLD20.SIZE669322_319958	regional_RDA	Height	Exonic		CDS	FSB011920901	fagus_sylvatica_MIRA_assembly_2_c12535	RNA helicase {ECO:0000256|ARBA:ARBA00012552}
SCAFFOLD2104.SIZE75540_20594	regional_RDA	PC1	Exonic		5'UTR	FSB011928801	fagus_sylvatica_MIRA_assembly_2_c425	NEDD8-specific protease 1
SCAFFOLD212.SIZE336346_189805	regional_RDA	Survival	Exonic		3'UTR	FSB011959401	fagus_sylvatica_MIRA_assembly_2_c500	Probable cyclic nucleotide-gated ion channel 5
SCAFFOLD214.SIZE336213_77792	regional_RDA	PC1	Intergenic	225	3'UTR	FSB011984601	fagus_sylvatica_MIRA_assembly_2_rep_c15674	Heat stress transcription factor C-1
SCAFFOLD2194.SIZE72001_18858	regional_RDA	PC3	Exonic		CDS	asmbl_148	fagus_sylvatica_MIRA_assembly_2_c7072	Protein SRC2 homolog {ECO:0000305}
SCAFFOLD232.SIZE320513_87586	regional_RDA	Height	Exonic		CDS	FSB012221401	fagus_sylvatica_MIRA_assembly_2_c3408	1,4-alpha-glucan-branching enzyme 1, chloroplastic/amyloplastic
SCAFFOLD244.SIZE312471_95026	regional_RDA	PC1	Exonic		3'UTR	FSB012364401	fagus_sylvatica_MIRA_assembly_2_c3424, fagus_sylvatica_MIRA_assembly_2_rep_c13954	Aspartyl protease AED3 {ECO:0000303|PubMed:24755512}
SCAFFOLD2440.SIZE63466_26383	regional_RDA	PC1	Intergenic	74	3'UTR	FSB012358001	fagus_sylvatica_MIRA_assembly_2_c1258, fagus_sylvatica_MIRA_assembly_2_c10512, fagus_sylvatica_MIRA_assembly_2_rep_c13549	NAC domain-containing protein JA2L {ECO:0000305}
SCAFFOLD30.SIZE718762_236490	regional_RDA	PC1	Exonic		CDS	FSB013039301	fagus_sylvatica_MIRA_assembly_2_rep_c13086	Dehydrin COR47
SCAFFOLD309.SIZE280032_104504	regional_RDA	PC1	Exonic		CDS	FSB013034301	fagus_sylvatica_MIRA_assembly_2_rep_c15913, fagus_sylvatica_MIRA_assembly_2_rep_c17017	Low-temperature-induced 65 kDa protein
SCAFFOLD342.SIZE418797_167577	regional_RDA	Altitude	Exonic		CDS	FSB013345801	fagus_sylvatica_MIRA_assembly_2_c4259, fagus_sylvatica_MIRA_assembly_2_c3012	Polygalacturonase QRT3
SCAFFOLD342.SIZE418797_168493	regional_RDA	PC1	Intergenic	34	3'UTR	FSB013345801	fagus_sylvatica_MIRA_assembly_2_c4259, fagus_sylvatica_MIRA_assembly_2_c3012	Polygalacturonase QRT3
SCAFFOLD358.SIZE260456_209399	regional_RDA	PC1	Exonic		CDS	asmbl_235	fagus_sylvatica_MIRA_assembly_2_rep_c14841
SCAFFOLD3940.SIZE35317_521	regional_RDA	Height	Exonic		CDS	FSB013764401	fagus_sylvatica_MIRA_assembly_2_rep_c16832	Short-chain dehydrogenase reductase ATA1 {ECO:0000305}
SCAFFOLD4.SIZE888111_523170	regional_RDA	Height	Intergenic	288	3'UTR	FSB014518501	fagus_sylvatica_MIRA_assembly_2_c11254, fagus_sylvatica_MIRA_assembly_2_rep_c13656	4-coumarate--CoA ligase-like 1
SCAFFOLD4028.SIZE34246_21420	regional_RDA	Autumn phenology	Intergenic	301	CDS	asmbl_257	fagus_sylvatica_MIRA_assembly_2_rep_c16574
SCAFFOLD427.SIZE239053_156739	regional_RDA	PC3	Exonic		intron	FSB014033801	fagus_sylvatica_MIRA_assembly_2_c9218	Inositol-3-phosphate synthase
SCAFFOLD427.SIZE239053_157468	regional_RDA	Autumn phenology	Exonic		intron	FSB014033801	fagus_sylvatica_MIRA_assembly_2_c9218	Inositol-3-phosphate synthase
SCAFFOLD436.SIZE235613_64085	regional_RDA	PC1	Intergenic	195	CDS	asmbl_277	fagus_sylvatica_MIRA_assembly_2_rep_c16634	CLIP-associated protein
SCAFFOLD438.SIZE272132_60699	regional_RDA	Survival	Exonic		intron	FSB014111601	fagus_sylvatica_MIRA_assembly_2_c9950	Probable aquaporin NIP7-1
SCAFFOLD455.SIZE231054_172496	regional_RDA	Height	Exonic		3'UTR	FSB014227101	fagus_sylvatica_MIRA_assembly_2_c4333	Protein RESPONSE TO LOW SULFUR 3 {ECO:0000303|PubMed:25628631}
SCAFFOLD534.SIZE213290_36395	regional_RDA	Altitude	Exonic		5'UTR	FSB014721201	fagus_sylvatica_MIRA_assembly_2_rep_c14041	Uncharacterized protein {ECO:0000313|EMBL:SPD19441.1}
SCAFFOLD641.SIZE192057_99776	regional_RDA	Height	Exonic		intron	FSB015258901	fagus_sylvatica_MIRA_assembly_2_c485	T-complex protein 1 subunit gamma {ECO:0000303|PubMed:11599560}
SCAFFOLD663.SIZE186824_108357	regional_RDA	Height	Exonic		CDS	asmbl_362	fagus_sylvatica_MIRA_assembly_2_c6167, fagus_sylvatica_MIRA_assembly_2_c8462	LRR receptor-like serine/threonine-protein kinase GSO2 {ECO:0000303|PubMed:18088309}
SCAFFOLD672.SIZE184971_96794	regional_RDA	PC1	Intergenic	266	CDS	asmbl_368	fagus_sylvatica_MIRA_assembly_2_rep_c16438	ABA-inducible protein {ECO:0000313|EMBL:CAA10234.1}
SCAFFOLD672.SIZE184971_97011	regional_RDA	PC1	Intergenic	483	CDS	asmbl_368	fagus_sylvatica_MIRA_assembly_2_rep_c16438	ABA-inducible protein {ECO:0000313|EMBL:CAA10234.1}
SCAFFOLD672.SIZE184971_111951	regional_RDA	PC1	Intergenic	187	CDS	asmbl_369	fagus_sylvatica_MIRA_assembly_2_c17774
SCAFFOLD672.SIZE184971_112028	regional_RDA	PC1	Intergenic	110	CDS	asmbl_369	fagus_sylvatica_MIRA_assembly_2_c17774
SCAFFOLD700.SIZE179427_68397	regional_RDA	Height	Intergenic	359	5'UTR	FSB015437101	fagus_sylvatica_MIRA_assembly_2_rep_c17320	Uncharacterized protein {ECO:0000313|EMBL:SPD26673.1}
SCAFFOLD765.SIZE169719_59319	regional_RDA	Height	Intergenic	290	CDS	asmbl_386	fagus_sylvatica_MIRA_assembly_2_c19993
SCAFFOLD780.SIZE167734_55336	regional_RDA	Height	Exonic		5'UTR	FSB015660701	fagus_sylvatica_MIRA_assembly_2_c7669
SCAFFOLD822.SIZE162928_141235	regional_RDA	PC1	Intergenic	482	CDS	asmbl_404	fagus_sylvatica_MIRA_assembly_2_rep_c17086	Ribosome-inactivating protein 9
SCAFFOLD940.SIZE148233_111026	regional_RDA	PC1	Intergenic	5	5'UTR	FSB016064801	fagus_sylvatica_MIRA_assembly_2_c19962	Uncharacterized protein {ECO:0000313|EMBL:SPD30450.1}
SCAFFOLD965.SIZE145213_95429	regional_RDA	Survival	Exonic		CDS	FSB016114901	fagus_sylvatica_MIRA_assembly_2_c6315	22.0 kDa heat shock protein
